# Supplementary material for: Identification and Characterization of 5′ Untranslated Regions (5′UTRs) in Zymomonas mobilis as Regulatory Biological Parts
Source: Front Microbiol. 2017 Dec 8;8:2432. doi: 10.3389/fmicb.2017.02432 (PMC5770649; doi:10.3389/fmicb.2017.02432)
Supplement: Table S1 — List of 101 initial candidates and their features. [file Table1.XLSX]

## Sheet: Table S1
Table S1. List of 101 initial candidates and their features.
ID	Associated NCBI Gene ID	Product	potential Start position	End position	Length	Counts (approx)	Rfam Prediction	Predicted Sequence	RT-PCR confirmation	RACE confirmation
36 candidates confirmed by both RT-PCR and RACE experiments
1	zmo0172	Thiamin biosynthesis protein	155229	155392	163		TPP	agaggcatccccggggggccgtataaatacggctgagaatgagctgattgctctaacccgtcgaacctgatccggcttaacaccggcgtagggagggaaggcatcagaccttgcttcttatccgtcggccgaaagcctttttccggtcggcctgatggttgacc	Y	Y
2	ZMO0979	TonB-dependent receptor	994336	994480	144	12	Cobalamin	CGGTTTGGAGGCTGTTTTGCTGTGAGTAACAGAGGGGGGATAGAT	Y	Y
3	zmo1000	5-methyltetrahydropteroyltriglutamate	1014898	1015107	210		cobalamin	ttgcctctcgatcggagagcaatgaggaaggattaaggttctttgtcattggcaaagctaagagggaaactggtgcgaaagaattttcaaagccagtgctgcccccgcaactgtaaacggcgagcaaagatcaaaatgccactgatattattatcgggaaggctgatcggacgcggtgacccgtcaagtcaggagacctgccttaaacca	Y	Y
4	ZMO0547	chloride channel protein	542151	542047	136	60	crcB	TAATATAGACAAGGTAATGGAATCTACCTGATCCTTTCTATGGATCGAACCGCCCTTTAGGCTGATGACTCCTGCTCAAACATATTTTTATGATTGAGGAGTCAT	Y	Y
6	ZMO0056	glucosamine/fructose-6-phosphate aminotransferase	52857	52794	57	40	no hit	ATTGCCCCCATCTCAAAGACAGTCCGCCTTTCAAAATAGATATCACAAAATCGGGAAACAGAAT	Y	Y
7	ZMO0376	ATP-dependent protease La	383141	383033	33	13	no hit	AAATTCTTTTCCCAAATAAGTTATTTTCCTGATAGACCCCCGTGATTGAACCCAGAAAGATCGACACCATATCTATGAAAAGGTGTGAGCATTTTGCCGCCCCAGTGGA	Y	Y
8	zmo0546	sulphate transporter	538383	538564	182	53	no hit	ttggtcacattgtcggcaatattcctgatattttgacgatcgggctcagccttgctaaatcccaaaaccttgatcttgcccaaaaaactgaattgatatttcccatcgcagattttccttcgaggaagccggataaatagagctaaaatctttcggtgaaattttgagctctgataaaagat	Y	Y
9	ZMO0660	dnaK molecular chaperone DnaK	651270	651311	41	1100	no hit	CATTCCTGGGGAAGGAAGGTAGGACATGGGTAAAGTTATAGG	Y	Y
11	ZMO1069	molecular chaperone DnaJ	1079439	1079388	51	70	no hit	TGGCCAATTTTTCGGTCGGGGGTATTCTCATACAGGCAGAACAAGAAATATT	Y	Y
12	ZMO1139	acetolactate synthase large subunit	1155694	1155743	49	17	no hit	GAAAAGGAAATAAAGCATGTGTCGCCAACTCAGCGGCGCCGCCATTGTTC	Y	Y
13	ZMO1142	thioredoxin reductase	1160839	1160749	90	50	no hit	ATAATGCCGTTTTTATTCTGCTGTAGAGTGACAATCTTTTTATCTCATTTCCCTTTTTGAAGGAGCGCTGGTGATGAGTGCTGATCCTATA	Y	Y
20	ZMO0709	phosphoribosylaminoimidazole synthetase	705230	705175	55	50	no hit	AGAAATCCAAGTCTGATGGTGTAGGGCTTTTTTTATGACTAATAACAGCACGCAAA	Y	Y
25	ZMO1137	phosphoserine phosphatase SerB	1154675	1154609	66	150	no hit	CTGTTGGGCCTGCGATGAGGAGAACTGGATGTTTTTTAGGAGATTCGGATATGCTCATTGCTACACT	Y	Y
28	ZMO0187	3-deoxy-7-phosphoheptulonate synthase	173424	173457	33	34	no hit	TTGAAAGGAATAATAATGGTAACAGACTGGACGC	Y	Y
30	ZMO0369	glucokinase	373612	373646	34	70	no hit	TTTACCTGTTGGGTAGCCTTCTGATTTTAGAAAGG	Y	Y
31	ZMO0405	ATP-dependent Clp protease ATP-binding subunit ClpA	405284	405322	38	200	no hit	CGATGCATCAGGAATAGGGAGTGGGAATATGCCATCTTT	Y	Y
36	ZMO0937	aromatic amino acid aminotransferase	955038	954999	39	20	no hit	TTTATCGAGGAATAGAAAGAGGGATATTATGACCGCCTAT	Y	Y
39	ZMO1179	(uracil-5)-methyltransferase	1198318	1198272	46	28	no hit	GCTTGGCATCAAAGGGAGACGGTGTGACTGAAGATGGGCAATTTGTT	Y	Y
40	ZMO1275	threonine dehydratase	1290139	1290188	49	45	no hit	AGATTAAAAGTAATAACGCCGGAAAAACGTTATTGCCCAGACGCAGGAT	Y	Y
46	ZMO0689	oxidoreductase domain-containing protein	685110	685057	53	30	no hit	CCGCACAGGTGAGAACCACGACGGATCTTCTCTGAATTGTTGGTTAGTTAAGAA	Y	Y
52	ZMO0131	metallophosphoesterase	120303	120271	32	6	no hit	ACGAGGAAATAGGGTAGAATCCATGATCTCTTT	Y	Y
53	ZMO0748	cysteine synthase	746019	745977	42	500	no hit	AGACAATCATTTTTAAGGACAGGAAAAATGGCAAAAATCAATA	Y	Y
57	ZMO1034	calcium-binding EF-hand-containing protein	1048489	1048367	122	31	no hit	CTTATTATAGGATAATCAGACAATATTCATAAACTGCCTGATACCCATCATCTTAGAGAAAATATTGGGATCATATCACTGTAAAACAGTTTTCCACTTCTCTCTTGGAGTAAGGTCAAAATA	Y	Y
58	ZMO1113	FAD-dependent pyridine nucleotide-disulfide oxidoreductase	1126999	1127156	157	970	no hit	AAAAGGTAATTGAGGCGGCTCGCAAACCACCACGCCAAAGGGGGCTGGGTCGCTTGGAAGAGAATAGAGGTTTCAAATGTCGAAGAATGGTAGACCTGACCGCATTGTTGTCGTGGGTGGCGGTGCCGGTGGATTGCAGTTGGTGCGTGCTTTGGGGG	Y	Y
65	ZMO0347	RNA-binding protein Hfq	340877	340965	88	150	no hit	CATCTCTTGAGAGACTCTTCACATAGGCGTGCATCCATATTTGCTGGACGTGGATGTTTTGTAATGATTTTGTCCAGCCAACAAACCGG	Y	Y
68	ZMO1198	5-aminolevulinate synthase	1223191	1223264	73	15	no hit	ATCTATTCTTCCTTCTTATAGTCAGGCTGTCACAAAAGCCTCTTTCGTCAAAAGGAGTGTCATCCTTTGGATTA	Y	Y
69	ZMO1478	6-phosphogluconolactonase	1499833	1499700	133	14	no hit	AAGGCAGAAATGCCGATAGTCCTTAATGTCTGGCAGGTATCAATGGAGAAGAAGATGACCGAAGCCGAATGGTGGGAATTTGAAAATGTCGAAGCTATGGCAAAACAGATTGCCGACGACATCGAATTTATTA	Y	Y
70	ZMO0275	ABC transporter	280264	280186	78	11	no hit	TTCTGCCTTTTCCCCGATATGGATTTGAGAATGACTTCTGCCCGGAAAACCAAGGACAGCCTTTCTACGGAAGCCTATG	Y	Y
79	ZMO1399	fatty acid hydroxylase	1411204	1411288	84	160	no hit	TTCGGTTCCGATTGTGACCCGATTTGACGGGTGTCTTTCGGATCTGCGAGGATTATGACGATGAACACAACTGATGCCAAGACA	Y	Y
83	ZMO0367	glucose-6-phosphate 1-dehydrogenase	370211	370260	49	200	no hit	CTAAAAGGATTCGGCCTCTGTTTTAAGGACGAGAATAATGACAAATACCG	Y	Y
89	ZMO1412	MucR family transcriptional regulator	1425276	1425220	56	32	no hit	AGATAGAATATTCTCCCACTTTTTTCCTAAAAAAGGATTGTTCTATGAGCGATGAC	Y	Y
91	ZMO1048	phosphate ABC transporter inner membrane subunit PstC	1062465	1062535	70	180	no hit	GGAAAAAGATGATAGCTGTCAGAAGAGAGTCGGATAAATTTTATGAGTGATTCTGCCTTGTCCCAGCCTTC	Y	Y
92	ZMO0140	protein tyrosine phosphatase	128038	127939	99	4	no hit	CATAACGATGGATGAATCCGTTTAATCCTTTTATCCGATCCGAAACAAAGCCTTTTTTTGCAGGAGTCCTAAACCCGATGACCTCGACCCCGACCGTGCT	Y	Y
95	ZMO0366	sugar transporter	368629	368728	99	30	no hit	CCGATACTCGGCGATTGTAAGATTTACAGATTAAGGCGGGAGAGGAATCGCCATGAGTTCTGAAAGTAGTCAGGGTCTAGTCACGCGACTAGCCCTAATC	Y	Y
96	ZMO1432	fusaric acid resistance protein	1448624	1448647	33	130	no hit	TAAACAGCATCGCAGTCGCCTAT	Y	Y
99	ZMO1612	toluene tolerance family protein	1652781	1652835	54	90	no hit	TTTAGCCTTGAAAACCGACTTCTCTGACACCGTCCGGGAAAGGAGAATTATGAA	Y	Y
14 candidates confirmed by RT-PCR
10	ZMO0732	DNA-directed RNA polymerase subunit beta'	729699	729732	33	200	no hit	CTTTCTGAGGGATGAAGAATGAACGAATTAGCTA	Y	-
15	ZMO1324	HPr kinase	1341681	1341765	84	30	no hit	ATCGCTTTTGACTGTGATTATCTTTGTAATGTCATGGGCTAAAGCGTTCTAATTGAGATGTCTTCTGTAACTATTGAAAATACC	Y	-
16	ZMO1480	electron transfer flavoprotein alpha/beta-subunit	1501832	1501770	62	30	no hit	CTAACTCCAGCATGCTTCATAAATCGGCAAAGGGAGATTCTGATGAAAGTAATAGTGCCCGT	Y	-
17	ZMO0077	(dimethylallyl)adenosine tRNA methylthiotransferase	68494	68464	30	60	no hit	TTTTTTATGAACCGACCTTCTTTAAAGCATT	Y	-
18	ZMO1360	thiamine pyrophosphate protein TPP binding domain-containing protein	1375102	1375030	72	187	no hit	CATAGTGTTTTGAATATATGGAGTAAGCAATGAGTTATACTGTCGGTACCTATTTAGCGGAGCGGCTTGTCC	Y	-
41	ZMO0247	hslU ATP-dependent protease ATP-binding subunit HslU	239553	239594	41	270	no hit	CTTGCTGGAAAAAGATTGTATGACTGATGCCCTTACGCCCAA	Y	-
45	ZMO1682	aspartate aminotransferase	1726052	1726109	57	14	no hit	TTCAATTAGATAAAGAAGAAATCAAATGACGACTGATTACTCGAAATATAAAAATCT	Y	-
54	ZMO0918	catalase	934776	934849	73	11	no hit	AAATCCCAATCAGGTAAGAGGGACGTTATGACTAGACCCAATCTTCAGACTGAATCAGGCCGCATTGTTGGTGA	Y	-
55	ZMO1029	ABC transporter-like protein	1043210	1043302	92	10	no hit	CTGAATAGCCAATAACCCTGACGTCTTTTCTGTTTTCCGGTTCAAAGGGAGAAAATTTTGTCCGCAGCTATTCAGCTTGCCCATCTTTCCAAA	Y	-
74	ZMO1770	argininosuccinate lyase	1813959	1813898	61	80	no hit	GGTAATGACCCAGTCGGGAGACAGATGATTACTGAGCGTCAGACAGATTCCAATGCGATGT	Y	-
77	ZMO1033	cyclopropane-fatty-acyl-phospholipid synthase	1046361	1046415	54	24	no hit	GTTAAAGCATGTAAACTCTGACCATGTGGCTACTTGATAGATTCTTAAAAAAGCT	Y	-
78	ZMO1008	FAD linked oxidase domain-containing protein	1025610	1025677	67	9	no hit	TCTTAAAAGGGTATTTCATGGAGATTTGCTATGTCCCGTCAGCCAGAAAAGGCTTTGCTTGATGCATT	Y	-
84	ZMO1556	glutamate/cysteine ligase	1586528	1586568	40	86	no hit	GACTATATCTTGTGTTATGAGCACGCGTCAGACATCCAGC	Y	-
97	ZMO1097	thioredoxin	1109452	1109406	46	60	no hit	ATATAAATTCATATCCCCGTCAGGAGCGATTATAATGAGCGTTATCA	Y	-
5	zmo0861	DNA polIII subunit	868914	869065	152		Bacterial small SRP	tcataggcgatagtggaagtcgggcggacggtgctgtcgccaacccggtcaggtccggaaggaagcagccgtaacgaatttgtatcgggtcgttccggcttccacgtcttaaagatttctaaaaattccttttttctttatccttgataatc	-	-
14	ZMO1215	hypothetical protein	1239953	1240024	71	60	no hit	GATTACCTCGGTAAGACTGAACCGTATCCGACCCGATCATAGAATAACTAAGATGAATGGCAGCATGACAGC	-	-
19	ZMO0017	Fmu (Sun) domain protein	18960	19010	50	40	no hit	CATAACCTTCGGTTGTCCATTCGGGCGGGAATTTTATGAATACTACACGG	-	-
21	ZMO1184	electron-transferring-flavoprotein dehydrogenase	1205615	1205564	51	150	no hit	AAACCATAAGGATTATGGGGGAAATGTCAGAACGCGAATCCATGGAATATGA	-	-
22	ZMO1708	pyridoxine 5'-phosphate synthase	1756860	1756904	44	30	no hit	AAACAAGGCTCAAGAGGACGAAATGACCAAAAGAATAAGGCTTG	-	-
23	ZMO0027	phosphoribosylaminoimidazolecarboxamide formyltran	29250	29292	42	10	no hit	TGCCGCCCAGATTAGTCGGAAAAACTGACAGGATAAGGCATC	-	-
24	ZMO0914	methenyltetrahydrofolate cyclohydrolase	930011	929969	42	14	no hit	TTCTTTTAATATTTTTGTTGTAAGGATTGTTCATGACTGAGGC	-	-
26	ZMO1485	deoxyguanosinetriphosphate triphosphohydrolase	1510314	1510385	71	250	no hit	ATCTCTTTGGAATAGACGAAATGAAATGGGAAAGACTACTGAGCCACAAGCGGCTATCGGCACCTGATTAT	-	-
27	ZMO0120	dihydroorotate dehydrogenase	107617	107652	35	3	no hit	CTCGGGAATCATTTGGGAGGCCAGAGCATGAAAACC	-	-
29	ZMO0215	5-formyltetrahydrofolate cyclo-ligase	208225	208274	49	54	no hit	ATAATGAATATTTTTCTGTGCTTGGATGGAGAAGCCTGTGTCCGTTGCGT	-	-
32	ZMO0443	nrdF ribonucleotide-diphosphate reductase subunit beta	438396	438341	55	200	no hit	TCATTTCAGACATCCTTCCTTAATATC	-	-
33	ZMO0820	phosphoribosylformylglycinamidine synthase II	822075	822036	39	30	no hit	ATTAAAGATAGGTTGGGTGCTGACAGAAAGGTTACACTTC	-	-
34	ZMO0903	2-isopropylmalate synthase	913395	913287	108	65	no hit	AACGTTGTTGTTCTGGTGATCCAATCACCGGACAAGGCAGAACGAAGTTTTAGGGATAATCATGTTACATAATCCGGCTACAAAATATCGTCCTTTCCCTGCCATCGAT	-	-
35	ZMO0923	argJ bifunctional ornithine acetyltransferase/N-acetylglutamate synthase	942907	942871	36	28	no hit	GTCTATTGTGATTGAAGGATCTTTTTGTATGATCGCC	-	-
37	ZMO1020	Orn/DAP/Arg decarboxylase 2	1037070	1037024	46	16	no hit	TCTTGCCACCCTACCCTCTGGAGGTCCCTTGAATTGCACAATCATCA	-	-
38	ZMO1052	phosphoribosylaminoimidazole-succinocarboxamide synthase	1065453	1065513	60	45	no hit	TTATTAAGCGCCTTGCCTTTTTCGGCACAGGATCTGTCCTGTTCCTTTTTCGGAGAAGCTA	-	-
42	ZMO0309	short-chain dehydrogenase/reductase SDR	310125	310170	45	34	no hit	GGCTTTCGGCCTAATAGGACTTTTACGACCTGTATTTTCTGAAAAT	-	-
43	ZMO0512	dihydrolipoamide dehydrogenase	510820	510854	34	24	no hit	TTACAAAGGAAAGAGAACTTAACTCATGGCTGATC	-	-
44	ZMO1181	N-formylglutamate amidohydrolase	1200963	1200868	95	16	no hit	AATAAAAACCTTATAGATGATATAAGATCGTCTATAAGGTTTTTTGTGTTTTTCTTAAGCGTAAATTGATAGAGGTTGAGTCGTGTCTTATCAAGT	-	-
47	ZMO1236	alcohol dehydrogenase	1260469	1260362	107	200	no hit	TCCCTATATTCGCAAGATGTATGTCAGCCGCAGATTTGTCGACTGACCTCTATCTCTCCGAGATATATCAACAAAAGGTAGTCACCATGAAAGCAGCCGTCATAACT	-	-
48	ZMO0976	aldo/keto reductase	993258	993201	57	29	no hit	CTTTTTTAAAAAATGTGGAGAGTTTCTGATGAACACTTCTACGCAAAAACCCGCTCAT	-	-
49	ZMO1522	TonB-dependent receptor	1545002	1545044	42	19	no hit	TTGGGGACGGTGCATATCTCAAAAAGGGGGAACAATGATCAG	-	-
50	ZMO0130	Acid phosphatase	119200	119168	32	55	no hit	TAACAAGGAAAGACTGACGACATGATAAAAGTC	-	-
51	ZMO0031	TonB-dependent receptor	36817	36773	44		no hit	TAGAGGGCAGCGGCATTTGGCCTTTGGAAGGCTGTCGGGCGAAA	-	-
56	ZMO1410	bacterioferritin	1423489	1423534	45	300	no hit	TATCCTAATTAGGGTTGTAAAAAGCAAAAGGTAGCATCCATGAAG	-	-
59	ZMO0753	glutaredoxin 3	749452	749512	60	200	no hit	CCAGTAACATTTAGTCGGTTTTCTCCTATCTTAGGATTGGAGATGACGCGGCCTTCGCTTC	-	-
60	ZMO1639	integral membrane protein MviN	1680356	1680448	92	30	no hit	GCCGCTTTTGAGCGGCTTTCTTCACTTTTATCCAGATGACGATATGACAAATAAAACTCAGCCTGCCTCCGGACGATTTCATCTTTTCAAAG	-	-
61	ZMO1350	molybdopterin binding domain-containing protein	1363537	1363602	65	40	no hit	TTTTTGGATTCGGAATATCTGCCGCATCAGAGGAAAGAGGAAAAGGACGGACTGAAAATGACAAC	-	-
62	ZMO1576	short-chain dehydrogenase/reductase SDR	1607650	1607735	85	110	no hit	ATTTCTATCATCCGGTGCGAAGAATTTTGTCTTGGATTTTTTGAGCATAGAGGCTGATTATGAACCAGAATATCCGCAATAAAAT	-	-
63	ZMO1705	thioredoxin	1756074	1756028	46	2000	no hit	ATATCAAAGAAACGGGCAATAAAAAGGACGCTGATTGTGTCAACCT	-	-
64	ZMO1385	toxic anion resistance family protein	1396885	1396933	48	61	no hit	GATTTTACAGATGGATAGTTGGGGAGTGCCGCTTGATGGTTACAGAAA	-	-
66	ZMO1756	gluconate transporter	1799573	1799699	126	60	no hit	TGCAAAATAGACTGAATGCTGGCTTTCCCATAGATGGAATTTCTGCATCTTGCGTCAGGTCTTCATAAGGCCTGACCAAAAAAAGAACGGATGAGTAACCATGCACTCTAATGGAACAATGCTCCT	-	-
67	ZMO1222	3-oxoacyl-ACP reductase	1246907	1246767	140	42	no hit	CAGCCCCTCTTCTGGTTCTATACTCTAACCAGACAGGGGGCAGGAGAAAATCAATGTTTGATCTTAATGGCCTGACTGCTGTTGTAACGGGTGCCTCTGGCGGCATTGGCTCTGCCATCGCCAAAGCCTTGGCCGATCAA	-	-
71	ZMO0778	acriflavin resistance protein	770907	770992	85	38	no hit	GCAAATCAAACAGACATCCGTATCAACGATCTGGAACACCGCTTATGCTCGCGCTGGTACGCATTGCTCTCCGTCGCCCTTATAC	-	-
72	ZMO1673	aldo/keto reductase	1718309	1718190	119	51	no hit	GCAAGAAAGGATTGGAGTCCTTTATGGTGCCGGTTAAAAATGTAGTGCTGAATGACGGGCATAGTATGCCAGCCATCGGTCAAGGCGTTTACCAACTCAATCCCGCACAAGCTGAAAGC	-	-
73	ZMO1497	amino acid permease	1524545	1524497	48	16	no hit	CGGGGGATAATGAATGATATTCGGGCGTGTGAAGCCTCTCGACGCCAT	-	-
75	ZMO1107	AsnC family transcriptional regulator	1122551	1122592	41	75	no hit	GCCGGAAGATTAAATAGAAGGACTAAGTCCGTGACGGCTAAT	-	-
76	ZMO1407	aspartate-semialdehyde dehydrogenase	1419773	1419653	80	25	no hit	TAATACGGTTTAGACTGATAAGTATAAGTGGAGAAAATAATGGGATATCGGGTCGTAGTCGCAGGCGCTACCGGTAACGT	-	-
80	ZMO0179	fructose-bisphosphate aldolase	164659	164697	38	23	no hit	GGGAAGGAGCGCTGTGATGTCTATTACTCCCGAAGTAAA	-	-
81	ZMO1235	Fur family ferric uptake regulator	1259164	1259117	47	39	no hit	AAGGATATTAGCGTTTATATATAATAGAAGGAAATCTGGCCTTGGGT	-	-
82	ZMO1411	Fur family ferric uptake regulator	1424587	1424553	34	20	no hit	TTGACGGAGAAATGTTGTGCGGCAGATCAATATT	-	-
85	ZMO1599	hopanoid biosynthesis associated RND transporter like protein HpnN	1638166	1638280	114	200	no hit	GATCCAAGTTATCTTTTATTCTGAATCGTCCGGTTGTAACAGCTAAGGCGCTTGGGCTAGCCATACGGATTGATCTCGTGATATCGGACACATCATGCATCGTTTTCTTGTAAC	-	-
86	ZMO1596	iron-containing alcohol dehydrogenase	1634585	1634653	68	100	no hit	AATGGTTGTTTTCGGGTTGTTGCTTTAAACTAGTATGTAGGGTGAGGTTATAGCTATGGCTTCTTCAA	-	-
87	ZMO1771	iron-containing alcohol dehydrogenase	1815437	1815373	64	130	no hit	CGCATAAGAAGGCGGAAAAGACTGATGCTCAATTTTGATTATTATAATCCGACCCATATTGTTT	-	-
88	ZMO1233	mannose-1-phosphate guanylyltransferase	1256501	1256380	121	190	no hit	AGGGAGCCTCGGCTCCCGACAATAGTAAAGAGATCATATATAATGCTACATCCGGTTGTTTTGTGTGGTGGTTCAGGTACACGTCTTTTCCCGTTATCCCGCCGGAGCCATCCCAAACAAC	-	-
90	ZMO0178	pgk phosphoglycerate kinase	162649	162720	71	110	no hit	GTAAGGAGGCTGTCTCCGTTATCAGATCCGCTTTATGATATAAGGCGGCCAAAAGGAGGATATAATGGCTTT	-	-
93	ZMO1606	pyruvate dehydrogenase (acetyl-transferring) E1 component subunit alpha	1648817	1648755	62	14	no hit	GATTTATCCTGTCCGTCAGAAAATTTTTAGTCTTTTTTGACAGGAGGCCTCTGCATGGCCAA	-	-
94	ZMO0322	riboflavin biosynthesis protein RibF	318711	318742	31	40	no hit	CTTATGTAAATCGAGACTATGACCTGTCTTTT	-	-
98	ZMO0765	thrS threonyl-tRNA synthetase	756950	756992	42	450	no hit	TCTTTGAAATAAAAGAAAGACGAGAATGGCTGAGAAGATCAG	-	-
100	ZMO0054	transcriptional regulator, MarR family	49298	49373	75	2	no hit	TTTGAAGACGGCTTGCGTGAGACGCGTGACAAGCCCAAAAAGGGAATCCTATGAGAGATCACGTAGATTTTGTGG	-	-
101	ZMO1289	Transglycosylase-associated protein	1303429	1303320	109	110	no hit	AATTCTTTTTTTTAAGGGAGTTTGGTAATGGGGCTCATTTCTTGGCTTATCGTCGGCGGTATTATTGGATGGCTCGCTGGACTTATTATGAAAGGCAGCGGCAGCGGCG	-	-
