# Supplementary material for: Identification and Characterization of 5′ Untranslated Regions (5′UTRs) in Zymomonas mobilis as Regulatory Biological Parts
Source: Front Microbiol. 2017 Dec 8;8:2432. doi: 10.3389/fmicb.2017.02432 (PMC5770649; doi:10.3389/fmicb.2017.02432)
Supplement: Table S2 — Final 5′UTR candidate lists with features and sequences. [file Table2.XLSX]

## Sheet: Table S2
Table S2. Final 5'UTR candidate lists with features and sequences.				ZM4
NCBI Gene ID	Gene	5'UTR SEQUENCE CONFIRMED by 5' RACE	Orientation	coordinate Start	coordinate End	ORF sequence	Blast Result	Rfam Prediction	Homology with other organism	Known riboswitches in other organisms	Gene regulation in the literature	Proteomics (Ethanol stress)	Type of Stress induced differential GFP expression	Numbering
ZMO0172	Thiamin biosynthesis protein/phosphomethylpyrimidine synthase	tccccggggggccgtataaatacggctgagaatgagctgattgctctaacccgtcgaacctgatccggcttaacaccggcgtagggagggaaggcatcagaccttgcttcttatccgtcggccgaaagcctttttccggtcggcctgatggttgacctgcaagaaggatgcataa	+	155236	155410	atggctgatatttccgatcagaatattcccggtcacgtcacgaccggtccgattcgtggttcccgtaaaatttacgttgaaggtaaaaatggcgttcgcgtggcgatgcgcgaaatcgaccttgagccttctgccaatgaacaacccgttcgtgtctatgattgttcgggaccttatactgatcccaatattaaaatcgacattgccgccggtttaaaaccgcttcgccgtgaatggattttggcgcgcggtgatgttgaaagttacgaaggtcgcgaaattaaacccgaagataatggccagttgggccctgatcgttcgggcggcgtgccacctttccctaatgtaaaccatcatcctttgcgtgccaaagcgggtgccaatgtcacccagatgcat…	Highly conserved	TPP	Known RSE annotate TPP	TPP riboswitch in E.coli			Acetate/Xylose	RSE#1
ZMO0979	TonB-dependent receptor	ggaaatttttttgcatagggtttccttcgagtgaaggaaaattgggaacaaggtgcaaaaccttggctgcccctgcaactgtaaacagttgaaacgccaaaaagccactgaatctattcgggaaggcggttgtttcgatgctgtgagccaggagaccgaccctatgtaatcgttccacgacaggacagggcgttcccgtcgaacgaggtaaattctcctcgcacggacgataatagtgaccttcaagccaatcggtttggaggctgttttgctgtgagtaacagaggggggatag	+	994310	994604	atggcgcgattatttcttttatcgactttggctttgacaacaacgggattggtttcttttcagcctgctttagcaaaagaagcctatcaggggcagccgaaaacagagcgtgaaggcgataaaaaacttcttagaaaacaaaaagaagaaataaaaaaacaaaatctcgaaaagggacaggataaaaaacaggaggttaaggcttccgatcctgatgccgatgctttggccgtcgccagcaacgatcaaccttctttggtggtgaccgcctcaagaacgccagaaaaagccgatcaggtttcttcgcaggtgactattttggataaggccgccattgaccacagtcagggcatggcgatttccgatattttggtgagaacgcccggagtaacagttgcc…	Highly conserved	Cobalamin	Known RSE annotate cobalamine	AdoCbl	Downregulated in Acetate and Xylose stress		-	RSE#2
ZMO1000	5-methyltetrahydropteroyltriglutamate	aaggattaaggttctttgtcattggcaaagctaagagggaaactggtgcgaaagaattttcaaagccagtgctgcccccgcaactgtaaacggcgagcaaagatcaaaatgccactgatattattatcgggaaggctgatcggacgcggtgacccgtcaagtcaggagacctgccttaaaccaagtcatccactatcggttttgaaaactggaaacaggcttttaaaactggtttcttttcggggttgaagagaaaa	+	1014925	1015181	atgagcgttaccattgctaatttgggtttcccaagaattggcccgaatcgcgaattgaaattcgcacttgaaagtttctggggtggccgtagcagcgaagccgagctgaaagaaacagccgcttccctgcgtcgcgaaacctggctgaagcagaaaaatcttggaattgactatattccaagcaatgacttctccttctacgatcacgttcttgataccacggtcatgttgggcgctgtgccggaacgctatggtttcaagggtggaaaagtcgatctggctacctatttcgccatggctcgcggcacgacctctgctgaaaacagcgtcaccgccatggaaatgaccaaatggttcgacaccaattatcactatatggtgcctgaattagtcaaaggt…	Highly conserved	Cobalamin	Known RSE annotate cobalamine	metE in E.coli/Bacillus	Upregulated in Xylose		Acetate	RSE#3
ZMO0547	chloride channel core	gaatgaccatttccattatccactgacttgacttttggcattattttggccttaatatagacaaggtaatggaatctacctgatcctttct	-	542113	542203	atgatcgttcttggcggaacacggtttggctccttgattaaaggatgccagatgtatcagttatttttaaaatacaaaccttatcggcttattttgctgtttaaatggctcgctatcattttcccattggcagctattatcggcagttgttgtgccctattcctctggtcattggaatgggcgacaaaaacgcgttttctctatccagcgcttcttttcggattgcctattgctggttttatcacttcatggctttacagccgttacggtaaattggcggctggtggaaataatctcattttggaagagattcataagccgaatgcaggtgtcccgttacggatggcaccccttatttttatatcgaccgttataacccatctttttggtggctcggca…	conserved with gluconobacter	crcB	Fluoride riboswitch	Fluoride riboswitches			-	RSE#4
ZMO0056	glucosamine/fructose-6-phosphate aminotransferase	atctcaaagacagtccgcctttcaaaatagatatcacaaaatcgggaaacagaatt	-	52793	52848	atgtgcggtattatcggtattatcggacgcgaagacctttcagaacgccttttccaaggattaagacggctggaatatcgcggttatgattctgccggtatgtgtacgatccatgatggcaaactcgatcgccgccgtgccgagggaaaactcgacaatctcggtcgggtgctggctaatgatccacttcctggtaaaatcggcattgctcatacgcgttgggcaactcatggcgcaccaacggttgccaatgcccatccccatattgcgggtgatgtcgcggtggttcacaatggcatcattgaaaatttcaaaacactgcgtgacgaattactggaacgcggccatcattttgaaagcgaaactgataccgaggttgtcgcccatcttcttgatgaa…	-	-	overlap with Dinococcus / glmS	glmS ribozyme			-	RSE#5
ZMO0376	ATP-dependent protease La	aaaaggtgtgagcattttgccgccccagtggagttgtg	-	383027	383064	atgaaagaaacccttcccgttttaccgctgcgcgacatcgtcgtatttcctcatatgatcgcgccgctttttgtcggtcgtgaaaaatcggtagcagcgcttgaaagcgtgatggcagcagagaagactatttttctcgtttcccaacgcgacccggctgaagaagaccctaatcgtgaagcgctttatgacattggcgtggtcgcgaatgtgttacaacttcttaaattacccgacggcaccgtgcgggtgttggtagaaggccggaaacgcgccaaaataagcgacatggacgattccagtggccatctcatcgccgaagtagaaccccttgaggatacctccgtcgaaaatgacgaggtcgaggctctgatgcgctcggtcaaggatcagttcgaa…	-	-	overlap with Radioduran	-			-	RSE#6
ZMO0546	sulphate transporter	aattttggtcacattgtcggcaatattcctgatattttgacgatcgggctcagccttgctaaatcccaaaaccttgatcttgcccaaaaaactgaattgatatttcccatcgcagattttccttcgaggaagccggataaatagagctaaaatctttcggtgaaattttgagctctgataaaagatggcaatctcaattcctagcatttttaaggatacccg	+	538379	538600	atgaccagcgcaaagagtccaaaagcaaacctgcccgtttacgttacacgagaattattggcgggtatggtagcgaccttcgcgcttattccagaagtcattgcttttagttcggttgcaggcattgatccgcaagtcggattatatgcgtcttttgtcattggtcttgttattgctttttcgggcggaaggcctgccatgatttcggcggctgccggttcggttgccttagttgcagcggcgttggttcatggccatggattacaatatttgttagccgccggtattcttgctggggtgttccaaattatttttggtctgctgcggttatctattctgatgcgtttcgttgctcgtccagtgcggacgggatttgttaatgctttggctattctgatt…	-	-	overlap with Zymomonas	ABC transporter family	Upregulated in 5% Ethanol and Xylose stress		Acetate	RSE#7
ZMO0660	dnaK molecular chaperone DnaK	gtagacttgttccaagggcaagcttttatttttagaagagtaaattttgtcattcctggggaaggaaggtaggac	+	651220	651294	atgggtaaagttataggtattgacttaggtacgaccaacagctgcgttgctgttatggaaggtggtcagcctaaggttattgaaaacgcagaaggtgcccgcacgacgccgtctattgttgctttcaccaaagacagtgagcgtttgatcggtcagcccgcaaaacgtcaggctgttaccaattctgaaaacacgattttcgctgttaaacgtttgatcggtcgccgttttgatgatccggtaaccaagcgtgataccgaattagtcccttatcatattgttcgcggtagcaatggtgatgcttgggttaaagcgggtggtcaggattattcaccttcccagatttcggctttcatccttcagaaaatgaaagaaaccgcagaatcgtatctcggtgaa…	-	-	overlap with Radioduran	-			-	RSE#8
ZMO1069	molecular chaperone DnaJ	tttgctggtggacagaacccggcttatagaccttctggcgtatcacctctgttgattttctttgtcatttgcctctttttcctaaagaaactatattcttggtttttccgactttggccaatttttcggtcgggggtattctcatacaggcagaacaagaaatatt	-	1079388	1079553	atggctcgatataccaaatcccgagattggggctttccgcgttggcgcggttataatgacaataaccatgctgcccagaaagtaagattatgtgatcgcgaaggctgcgacaagccgggtaacttccctgccccgaaatccccgaacaatcctgatcgttggtatttttgtgaagatcatatcgtcgaatataatcgcaattgggattatttcgccggtttatcaaaagaagaagccgccaaacgtcaagcggaagaaaaacaacaggcttctggatattcatcaaccagttacagttggtcaggttctgaaaacagccgatccaacgaggtgatagaagccttaaaggtcttggaattagaggctgatgctgatttcgagatggtaaaaattcaatgg…	Highly conserved	-	overlap with Zymomonas	-			-	RSE#10
ZMO1139	acetolactate synthase large subunit	cccttatcaaggctacaaactgaaccatgacaatcatcgcgattggatcatggggtttcgaaaaggaaataaagc	+	1155635	1155709	atgtgtcgccaactcagcggcgccgccattgttcttgaaacactcaaggatatgggtgtcgatctgatcttcggctatcccggcggagcagttctccccatttacgatgccctttatcaggatgaaggcatccggcatattctggctcgccaagaaggcggggctgtccatgcagcagaaggctatgcgcggtcgaccggaaaacccggtgttgttatagtgacttcaggtccgggggcgacaaatgccgttaccggcatcgctgatgccatgcttgattccattccgttggttgttttttctggtcaggtcgccacgaatttaatcggaaccgatgctttccaagaggcggataccatcggcattacccgccattgcaccaagcataactatctggtt…	-	-	overlap with Radioduran	-	Upregulated in Xylose		-	RSE#11
ZMO1142	thioredoxin reductase	tctgctgtagagtgacaatctttttatctcatttccctttttgaaggagcgctggtg	-	1160767	1160823	atgagtgctgatcctatatctacccgtgtttttatccttggtagtggccccgctggattaaccgccgccatttatgcggctcgtgccggattaaacccgatcgtggcacaaggtttgcagcctggtggtcagttgacaattacaaccgaggtcgaaaatttccccggcttccgtgaacccattcaagggccttggttaatggaagaaatgcaagcgcaggctgaaaatgtcggtgcaaagctggtctgggacatcatcacttcggtcgatttttcccagcgcccctatcgtttaatgggtgatggtggtcaggtctatttggctgacagtttaattatctcaaccggcgcacaagctcgttggcttggcctcgaaagtgagacagcccttcgtggcaag…	-	-	overlap with Radioduran	-	Upregulated in Xylose		Ethanol	RSE#12
ZMO0709	phosphoribosylaminoimidazole synthetase	acatgcaaccttttgaacagttcagcttagaaatccaagtctgatggtgtagggcttttttt	-	705197	705258	atgactaataacagcacgcaaaaatacagttatgccgatgccggcgtttctatcgcaaccggtaatgcgctggtcaaagccattgcaccccttgcccgtgcgacggcgagagccggagccaatgccgatctcggaggtttcggcggcttttttgatttaaaagcagccggcttcaatgatccgttactggtcgcggcgaatgatggtgtcggaaccaaggtaaaattggcgattaccggcaaccgtcacgatcatgtaggcattgaccttgtggcgatgtgtgtcaatgacctgattgtccaaggtgccgaacctttattctttttagactattttgcttcaggtcatctcgatcccgaattagccaaaagagtcatcgcaggtattgccgaaggctgc…	conserved with lactobacillus	-	-	-			-	RSE#17
ZMO1137	phosphoserine phosphatase SerB	ggagaactggatgttttttaggagattcggat	-	1154626	1154657	agaactggatgttttttaggagattcggatatgctcattgctacactgatagcagcaaaatccttgcccgtagatgctcttgatcaagctcggtcgcttctggcttcaaagggcggtaaaatcggggatcagaaatggctggcaccggaaaaagcgattgatctgtccttggaagatatcagtctggtagatgcacgggctgttttttttgattcgatgccgggcatcgatgtatttgtgcaaaatgacgagcatcgtcgcaaaaaactgctgatatccgatatggattcaaccgcgattgcggatgaatgcatggatgagctggcggattatgccggtttcagaaaagaatccgaagaaatcacaatccgcgcaatgcggggggaattgaattttgac…	somewhat conserved	-	-	serC regulated by glycine riboswitch			-	RSE#18
ZMO0187	3-deoxy-7-phosphoheptulonate synthase	ttttttgccagagcttttctctgacagaaagaacgctcctgccgaatagaaaactgatgaaccgcctttgcgcagcttgaaaggaataata	+	173348	173438	atggtaacagactggacgccagatagttggcgcgattttgaagcgcgacaattaccgatttatccagataacgataaactggataaggctttagatcagttatcttcttacccgcctttgattttgggttcagaagcccgactgttaaaagaaaaattggccgatgttgccaagggcaaagcctttgttgtccaaggcggtgactgtgccgaaagtttccgcgatttctcggctgaatctgtgcgcgcaactctgtctgccctgttatggatggatgccgttgtttcctatgcttctggtaagcccgttgtccgcatcgggcggattgcaggtcagtttgccaagccgcgttcttccaacatggaagaaaaagatggcgtttctttgccaagctatcgt…	-	-	-	-			Xylose	RSE#19
ZMO0369	glucokinase	Tttacctgttgggtagccttctgattttagaaaggaattatt	+	373612	373653	atggaaattgttgcgattgacatcggtggaacgcatgcgcgtttctctattgcggaagtaagcaatggtcgggttctttctcttggagaagaaacgacttttaaaacggcagaacatgctagcttacagttagcttgggaacgtttcggtgaaaaactgggtcgtcctctgccacgtgccgcagctattgcatgggctggcccggttcatggtgaagttttaaaacttaccaataacccttgggtattaagaccagctactctgaatgaaaagctggacatcgatacgcatgttctgatcaatgacttcggtgcggttgcccacgcggttgcgcatatggattcttcttatctggatcatatttgtggtcctgatgaagcgcttcctagcgatggtgtt…	-	-	-	-			-	RSE#20
ZMO0405	ATP-dependent Clp protease ATP-binding subunit ClpA	agacgagcttatttaggcatntgattttatccg	+	405253	405285	atgccatcttttgccaaagcccttgagcaaacacttcacaatgccttggctatcgccagccgtcgtcatcatgaatatgccatgcttgagcatttgctgctcgccttgattgacgatgaacatgcttcgcaagtgatggcgggttgcggtgtcgatctcgcagaattgaagcgttctcttacgacgtatctcgataccgaactggatgctttgaaaatagaaggcaacagtgatccttctcctacgagcggtttccagcgcgtgatccagcgggctattttgcatgtccagtcttccggtcgggatgaagtgacgggtgccaatgttttggtcgcccttttctccgaaagagagagctatgccgtctattttctgcaacagcaggatatgagccgattg…	-	-	-	-	Upregulated in Xylose/ down regulated in Ethanol stress	Upregulated	-	RSE#21
ZMO0937	aromatic amino acid aminotransferase	aatatccctctttctattcctcgataaaaagaggttaaacgcaatttaatccctgaaacaaggataaagcataaggcttttctgtatctataaaatgatagcacaggataataaatttacttttattatagagataatgtctttttctttatatccatttttatagctatattgatatataattattttttgtgatctgtatcatataacggataataatataattttgttatcctctttaataaaaagaggcttccctatatcgaaatgtcacatttcgatgatattattggtttttcctagaattttttaaggg	+	955011	955326	atgaccgcctatgccgaaaatataacagaaaggccgagccattctgaaaaaaaatcggttttttcaaacttaaaatctcaaccagcagatgcgcttttggaattgatcgcgctttgtcgtgaagatactcgcgaaaataaaattgatgtcggcgttggggttttttgtgatgatcagggacatacccctgtcatgcgagcggttaaagctgccgagatacagcttatccacgaacagaataccaaatcttatttaggatccgcaggcgatatagaattttttctccgattaattccggtcgtctttgggaatgatttcaaagatcatgaacgcttgtcaggcttacagaccccgggtggcaccggagctttaaggctcgcttttgatctcatccatgca…	-	-	-	-	Acetate/xylose down		-	RSE#22
ZMO1179	(uracil-5)-methyltransferase	gtaacagtcgcctcatgaaaaaaattatacgcttggcatcaaagggagacg	-	1198298	1198348	gtgtgactgaagatgggcaatttgttcctaattcggttcccgatgactatatatccgatgatggtaaattagaattcggggcgcatcatattgaacccgtttgtcggcatttctctgtctgcggcggttgccgtttacaatatgcggatgaagaagtttataaaaattttcttaccgaccggatagccgaggctttccatcagcaagctttatcggctcccgtgttaaaaacagctcatctgtcgcccccgtatagtcgtcgaagagtagccttgagagcttttaaggccggtaaaaagctgaccttgggctataacaaaacctctagccaccaattggtggatatcgttgaatgtcctttattggacaaaaatctgtttaaggccgccatggatttgc…	-	-	-	-	5% Ethanol up		-	RSE#23
ZMO1275	threonine dehydratase	aatactatctgttttagattaaaagtaataacgccggaaaaacgttattgcccagacgcaggataaagc	+	1290124	1290192	atggtaagcttggataatccagagactcttcccgtttcacttgatgatatcaaacaggcgcatcaacgcattaagaatgccattattagaaccccgaccctttacagtcggactttgtctgacttgattggtgccggtgtctggctgaaatttgaaaatttccagtttaccgccgcctataaagaacggggtgcgttaaataaattattgtcgctggacaaggttgcccgcgaaagaggggttattgccgcttcggccggaaatcatgcccaaggtctcgcctatcacgggaatcgtttggatattccggtcacgatcgtgatgcctgtccataccccgacggtaaaagtcgagcagacccgtggacatggtgcgaatatcgtcctttatggcgaacaa…	conserved with clostridum	-	-	-			-	RSE#24
ZMO0689	oxidoreductase domain-containing protein	ctggaaaagccggcgaatcagataacagttccgcacaggtgagaaccacgacggatcttctctgaattgttggttagttaagaaagaaacaaggatt	-	685044	685140	atgacgaacaaaatctcgtcttcagataatctttccaatgctgtttcagcaacggatgacaacgcttcccgtacgccaaatctgacccgtcgcgctctcgttggtggtggtgttggactggccgcagctggcgccttagccagtggtcttcaggcagcgacgcttcctgctggtgccagccaggttccgaccacgcctgcaggtcgcccgatgccttacgcgatccgcccgatgccggaagatcgtcgtttcggttatgctatcgtcggtctgggtaaatatgcccttaaccagattttaccgggttttgccggatgccagcattcccgcatcgaagctttggtcagcggtaacgctgaaaaagctaaaatcgttgccgctgaatatggcgtcgatccc…	-	-	-	-	xylose down	Upregulated	-	RSE#27
ZMO0131	metallophosphoesterase	ctggcctcatttctctcgaaatgaaaatttcaaaaaccgatatttttgtaggttcacgaggaaatagggtagaatcc	-	120282	120358	atgatctcttttaatcgccgccgcttcctgtcactctctgctggcgcgacattcgccgctgcaacagcacctcgcctttatgccggtgttcccaatcgtcccccgctacggtctcaccaatcctttacctttgtatttattacagacacccatcttcaacctgaattaaacggtgccgagggctgccacgaagcctttttaaaggctcgccaatttcctgccgattttgctattcatggcggtgaccatgttttcgacgcgctaggcgttaacgcgaaccgagccaccatgctcgccgatctatacaaacgcaccgccgatgatctgcgattacctgtctataataccatgggtaatcatgactgcttcggtatttataaagaaagcggcgcccagccg…	-	-	-	-	Downregulated in Acetate and Xylose stress		-	RSE#28
ZMO0748	cysteine synthase	aagacgcgccctacatataaatgaacagattattctgcctagacaatcatttttaaggacaggaaaa	-	745993	746059	atggcaaaaatcaatactattttggaagcgatcgggaatacgcctcatctgcgtctcaataagctgtttcctgaccatgaagtatggataaaagtcgaaaagagtaatcccggcggctcaatcaaagaccgtatcgccctcgcgatgatcgaagatgccgaaaaaagcggcaaattgaaaaaagggggcgtgattatcgaaccgaccagcgggaataccggaatcggtctcgctatggtcgccgccgtcaaaggctataaattgattttggttatgcctgaatcaatgtcgattgaaagacggcgtttgatgctggcctatggtgccgaatttgacctgacaccgaaagaaaaaggcatggctggtgctatcgagcgcgcccgccaattggcagaagaa…	-	-	-	-	Upregulated in Acetate and Xylose stress		-	RSE#29
ZMO1034	calcium-binding EF-hand-containing protein	aatcagacaatattcataaactgcctgatacccatcatcttagagaaaatattgggatcatatcactgtaaaacagttttccacttctctcttggagtaaggtcaaaata	-	1048367	1048476	atgaaaaagaaaaattttcttttgcgtagtctgtccttggcgtcaggtctgtttttagcggcaacccccctcatgcaggcttccgcccaacaggccgctgaacaggttccgccctatatcctgccgatcactcgcgcagaaacgcaggcgcaggtaaaacaaaatttcgataaatttgatcttgaccataatggcgtggtgacgaaatcggaatttcagacggccttggctaatgaaaaaaaccaatgtcaggctatgatggccaaattcaaggatgcgaaaaacagcggtaagaccaaaaccccgccgccgcccccgccggctggtgatggtaatacgcctcctcctcctccagaagacggtaaaggtggtcatcatcacggccatcatggcatgtgc…	-	-	-	-	Upregulated in Acetate and Xylose stress	Upregulated	-	RSE#32
ZMO1113	FAD-dependent pyridine nucleotide-disulfide oxidoreductase	aattgaggcggctcgcaaaccaccacgccaaagggggctgggtcgcttggaagagaatagaggtttcaa	+	1127006	1127074	atgtcgaagaatggtagacctgaccgcattgttgtcgtgggtggcggtgccggtggattgcagttggtgcgtgctttgggggaacgtttcgggaaagaggccgacgtcattctggttgaccgtagcccaacccatgtttggaaacctctgttccatgaagttgccaccggcgcattagatgccgatctggatgaagtcagctatcgttatcacggtaagcattggggatatcactatgtccgtgggacattggaagatatcgaccgtaaaaatcatgaaatcatccttgagcctttagtggatgaagaaggccataaaatcagcgatcaggaacgtctccgttatgattatctggttttggccttgggttcggtcgccaatgatttcaatacgccaggt…	-	-	-	-	xylose up		-	RSE#33
ZMO0347	RNA-binding protein Hfq	atcccgatggcgtttttcttttcttttacaattctatgataattgaataatatttcattgtcctttgtaataaaggatagaaaaatggattggcctagtaaattgtttctgtgacatttgaaattttaaactatattatcatctcttgagagactcttcacataggcgtgcatccatatttgctggacgtggatgttttgtaatgattttgtccagccaacaaaccggagaaccggacaatggccgaaaaggtcaacaatcttcaggattttttccttaataccttgcgcaagacccgcacaccggtgacg	+	340738	341048	atggccgaaaaggtcaacaatcttcaggattttttccttaataccttgcgcaagacccgcacaccggtgacgatgtttttggtaaaaggtgtcaaattacagggcgttatcacctggtttgacaatttttctattctgctgcggagagatggtcagtcacagctggtctataaacacgctatttctaccattattccggcgcatccgctggaacagctgcgcgaaagccgcagtttgatggctgaacgtaaatccagtttgcttcaggatgtctttttatcggcgattatgcagcagcaagaaccggtgacaatgtttttgataaacggggtcatgttgcaaggtgaaattgccgccttcgatttattctgcgtcttgttgacccgtaatgacgacgcg…	conserved with clostridum	-	-	-	Downregulated in Ethanol stress	Upregulated	Ethanol	RSE#34
ZMO1198	5-aminolevulinate synthase	attcttccttcttatagtcaggctgtcacaaaagcctctttcgtcaaaaggagtgtcatcct	+	1223195	1223256	ttggattacaaacatattttcagccaagcgattgagcgcctgcataaagaaggccgctatcgtgtgtttatcgatattttgcggaataaaggccatttccccaatgcccgttgtttcgccggtcataatggtccgaccccaattacggtttggtgttccaatgactatttgtcgatggggcaaaatcccgatgttatttcggccatggaagaagccctgaataacgtcggtgcaggttcgggcggcacccgcaatatcagcggaaccacccattatcatagcgaattggaagccgagttagcggaatggcatggcaaagaagccgcgcttacctttacttccggttttgtgtccaatgaagcgaccttgtccacgattgctaaggttttgccgggatgc…	-	-	-	-	xylose		-	RSE#35
ZMO1478	6-phosphogluconolactonase	atattctcaatagtctggcaatgagtcgtcaaaatagtttgaaactgttctaagacgacgccgttctgtaagtgagatagataaacctgctcaaaaggcagaaatgccgatagtccttaatgtctggcaggtatcaatggagaagaag	-	1499779	1499926	atgaccgaagccgaatggtgggaatttgaaaatgtcgaagctatggcaaaacagattgccgacgacatcgaatttattatcaagcaagccattgagaaaaaaggccgcgctttaatcatcgttccgggtggttctacaccgaaactggttttcccgacgctcgcggctcgtgacctcgattggtcaaaagtaacgctgatgctgaccgatgaccgtctggttgccaaagataatccgttaagcaattttggccttctgaccaaacatttcggcagtagcggtgctgaactggtctccttgattgatgaaaattatctggatgaccgcgctgccgctggccgtgctgcagaccagaaactggcttcttataaatggcctgccgatctcgtttggttgggt…	-	-	-	-			Acetate	RSE#36
ZMO0275	ABC transporter	atccaaaaggttgcctgtttttcaatcggttaaacgggctgcctctttttttctgccttttccccgatatggatttgaga	-	280235	280314	atgacttctgcccggaaaaccaaggacagcctttctacggaagcctatgattcaggtgtatcgcaagggttatccattatttctatcgcgaaatcctacgatcaccggcaagtattggaagatgtttccttaaatgttgggcgtggtgaagtcgttggcctattgggacccaacggggcaggtaaaacgacctgtttttattcggtcatgggattggtcaaaccggatgcaggccgaatattgctcgacggccatgatattaccggcctgccgatgtatcgccgtgctattctggggctaggttatcttccgcaggaaacctctattttccgtggcttatcggtagcacaaaatatcgattccgtccttgaactccattaccccgacaaaaaagcccgt…	-	-	-	-			-	RSE#37
ZMO1399	fatty acid hydroxylase	aataaaagcaacaaccttctgaacttcggttccgattgtgacccgatttgacgggtgtctttcggatctgcgaggattatgacg	+	1411180	1411263	atgaacacaactgatgccaagacattaaaaacagcttcccgattctggaaaaagtcgcattatcttggacggatgacattgaaagagttggttgtcgtctatttccaatattatacgattttgacctatctgacattggtcgctgttatgatcggcctttatatttggaagcctgcgcctcttttaccgactatcgcctcaatcgctgtcgctattttgggttttccattggtttggtatgtcacccatcgctggattatgcatggtcattggatgtttaaagtccctttcctgtcgggactatggaaacggattcactatgaccaccatcttgatcccgaccatttagaggttttattcggggcgctttatacgacactgccttcggttgctttggca…	-	-	-	-			-	RSE#41
ZMO1432	fusaric acid resistance protein	ttttacaaataggcataaaacgcttttcttaacaggtgatgtctgcccgattatgtatgatatgaccgttttacactataaacattgcacaagggtaaaggacaggccactgcgcctatcgactcttgctatgataggcgactgcg	-	1448634	1448779	atgctgtttaatttacggcaggcagcttttgcgcttaattgttatatagctgcaatgctcggcctctatgtctctatgcggattgggcttgaacgtcctttctgggcgatgacgactgtctatatcgttagtcatccccttacgggggctatacgttctaaatccttttatcgcgtcattggttccttccttggcgctacttttgttctggccgttgtcccaaaatttgataatgcgcccctttttctctgtatgattttagggctgtgggcgtctttttgtatttttattgttgttctcgaccgttcaccgcgctcttatattttctttcttggtatcgttacggcctctgttatcggctttcttagcgtagaaaaccctatcaatgttttccatata…	-	-	-	-			-	RSE#42
ZMO0367	glucose-6-phosphate 1-dehydrogenase	ttaaacttgctttggctgaatccttttgtcttttttagataagtcttaaccaattatactttttgtttacaacgatggtataaagcgggcggacaggctaaaaacaggctaaaaggattcggcctctgttttaaggacgagaata	+	370103	370247	atgacaaataccgtttcgacgatgatattgtttggctcgactggcgacctttcacagcgtatgctgttgccgtcgctttatggtcttgatgccgatggtttgcttgcagatgatctgcgtatcgtctgcacctctcgtagcgaatacgacacagatggtttccgtgattttgcagaaaaagctttagatcgctttgtcgcttctgaccggttaaatgatgacgctaaagctaaattccttaacaagcttttctacgcgacggtcgatattacggatccgacccaattcggaaaattagctgacctttgtggcccggtcgaaaaaggtatcgccatttatctttcgactgcgccttctttgtttgaaggggcaatcgctggcctgaaacaggctggtctg…	-	-	-	-	Upregulated in Ethanol stress	Downregulated	-	RSE#43
ZMO1412	MucR family transcriptional regulator	gtaaacgttgggagatcaaccgagatctttccaaaggtaaaagctttaaagcttctctggaaagatagaatattctcccacttttttcctaaaaaaggattgttct	-	1425232	1425337	atgagcgatgacaatgctttgtctgaaactttgattaccttaacggctgatatcgtttcagcccatgtcagcaacaacagcgtttctgttgccgacgttccccagcttatccagaatgtccatcatgcactttctgctttaagcgaagctaacgcagaaccggaagcacggcctgaacccgctgtctctgtccgcgcctctgttaaacccgattatatcatctgcctcgaagacggtaagaagctgaaaatgctgaaacgtcatcttgcaacccattatcagctgacgccggaacaataccgcgctaaatggaatttgccggcagattatccgatggtcgccccgaattacgctgatcagcgtcgttctttggccaaaaaaatcggtcttggtacccag…	-	-	-	-	EtOH proteomics	Upregulated	-	RSE#45
ZMO1048	phosphate ABC transporter inner membrane subunit PstC	gtatattttggctgtttgttgtaatattctacatcagcctaaacagatatgaggaaaaagatgatagctgtcagaagagagtcggataaatttt	+	1062413	1062506	atgagtgattctgccttgtcccagccttctcgattaaatcgtctttttccttcagggtctttcggagaaatgattttccgttccctgtgcttttcggctgcaacgctgacccttgttgctatggctggcatcatcgtggctttggctatcggtggctggccagcctttagggctttcggatttaacttttttctgtccagcgaatggaatcctgtttcggaagtatatggggcagcgggcccgattatagggacattgattaccgcctttttggcgctattgctggctttgccgcttgctatcgggatttccgttttcttggtagaattctgccccagaattttggccagacctatagcggttgcggttgaattgttggccggtattccttccattgtt…	-	-	-	-			-	RSE#46
ZMO0140	protein tyrosine phosphatase	agcgctacagaaaaataggaatttcaccgccgttttttcccaaaaaacagtgatgtatacccctcgctattcagggataaaaaatctaaaattaaacataacgatggatgaatccgtttaatccttttatccgatccgaaacaaagcctttttttgcaggagtcctaaacccg	-	127962	128134	atgacctcgaccccgaccgtgctttttgtctgcctcggcaatatttgccgttcccccttggcagaaggggcttttcgtgatctcgcccagcaaaacggcttcaaggttaaaacggattccgcaggaacgggcgattggcatattggccgcgcaccggataaacgcgcccaagccgccgcccgcaaccacggccttgatatcagtgatttaagagcgcggcaggtctcgaaacaggattttcatctcttcgattacatcattgcgatggacggtaaaaacctcgccaatctcaaaagaatgcagcccaaagacggcaaggccaaactcaatcttctgttggattacgtcgcggggaaagaaggcaaatcggtagctgacccttatcatggcggagcagat…	-	-	-	-			-	RSE#47
ZMO0366	sugar transporter	agtttatcgccaaggattcggtttgtgatgttatttttggtcagaaactaaaataagaccaatgtttaacattgccgatactcggcgattgtaagatttacagattaaggcgggagaggaatcgcc	+	368555	368680	atgagttctgaaagtagtcagggtctagtcacgcgactagccctaatcgctgctataggcggcttgcttttcggttacgattcagcggttatcgctgcaatcggtacaccggttgatatccattttattgcccctcgtcacctgtctgctacggctgcggcttccctttctgggatggtcgttgttgctgttttggtcggttgtgttaccggttctttgctgtctggctggattggtattcgcttcggtcgtcgcggcggattgttgatgagttccatttgtttcgtcgccgccggttttggtgctgcgttaaccgaaaaattatttggaaccggtggttcggctttacaaattttttgctttttccggtttcttgccggtttaggtatcggtgtcgtt…	-	-	-	-			-	RSE#48
ZMO1612	toluene tolerance family protein	attgattcgcccgaataaccattagagaagaatctgcatatcaacaggccattntccttgaaggtgtttttaacattagccgaatcagcaaaaagccagaaaatctggatttagccttgaaaaccgacttctctgacaccgtccgggaaaggagaatt	+	1652672	1652829	atgaaaaaagttgcgccctttttcgcgcttcccattgcgcttgtctcatttgcaacgcctgcttgtgcagcgattgataaccagaccccaacaggtcttatcaatggtctgattgcagaggctttgtctgttgcccagaataatgacaaagttcatgctcatcaaaagctgaaagccctgctcgcccagtatttccaagtagatgaaattggtgagagccttgtccggcgctggaaaagccagattacacctgaacagctaacggcctataaagccgctttgccgaattttattatcaatacttatgccaaccggatctctgattacagctcggcaaagctgaaaatcattcggattattccggcgggggatggtgcagcggtattgtcgcaagtgaca…	-	-	-	-			-	RSE#50
ZMO0732	DNA-directed RNA polymerase subunit beta'	connected with adjacent gene rpoB												RSE#9
ZMO1324	HPr kinase	overlap with adjacent gene												RSE#13
ZMO1480	electron transfer flavoprotein alpha/beta-subunit	no 5'UTR												RSE#14
ZMO0077	(dimethylallyl)adenosine tRNA methylthiotransferase	no 5'UTR												RSE#15
ZMO1360	thiamine pyrophosphate protein TPP binding domain-containing protein	only22mer												RSE#16
ZMO0247	hslU ATP-dependent protease ATP-binding subunit HslU	too short intergenic												RSE#25
ZMO1682	aspartate aminotransferase	overlap with adjacent gene												RSE#26
ZMO0918	catalase	only 16mer												RSE#30
ZMO1029	ABC transporter-like protein	adjacent gene transcribe together												RSE#31
ZMO1770	argininosuccinate lyase	overlap with adjacent gene												RSE#38
ZMO1033	cyclopropane-fatty-acyl-phospholipid synthase	No 5'UTR												RSE#39
ZMO1008	FAD linked oxidase domain-containing protein	overlap with adjacent gene												RSE#40
ZMO1556	glutamate/cysteine ligase	no 5'UTR												RSE#44
ZMO1097	thioredoxin	only 21mer												RSE#49
