# Supplementary material for: Identification and Characterization of 5′ Untranslated Regions (5′UTRs) in Zymomonas mobilis as Regulatory Biological Parts
Source: Front Microbiol. 2017 Dec 8;8:2432. doi: 10.3389/fmicb.2017.02432 (PMC5770649; doi:10.3389/fmicb.2017.02432)
Supplement: Table S3 — List of primers used in this study. [file Table3.XLSX]

## Sheet: Table S3
Table S3. List of primers used in this study.
Primer name	Sequence	Function	Target gene
zmo0172_5U_F1	gtagggagggaaggcatcag	RT-PCR	ZMO0172
zmo0172_mRNAF2	cgaacgccatttttaccttc	RT-PCR
zmo0172_mRNARv	cacgcaaaggatgatggtt	RT-PCR
zmo0979_5U_F1	attgggaacaaggtgcaaaa	RT-PCR	ZMO0979
zmo0979_mRNAF2	cgactttggctttgacaaca	RT-PCR
zmo0979_mRNARv	actgttactccgggcgttct	RT-PCR
zmo1000_5U_F1	gatcggagagcaatgaggaa	RT-PCR	ZMO1000
zmo1000_mRNAF2	tttgggtttcccaagaattg	RT-PCR
zmo1000_mRNARv	tgttttcagcagaggtcgtg	RT-PCR
zmo0547_5U_F1	agacaaggtaatggaatctacctga	RT-PCR	ZMO0547
zmo0547_mRNAF2	ccttgattaaaggatgccaga	RT-PCR
zmo0547_mRNARv	gccaccaaaaagatgggtta	RT-PCR
zmo0861_5U_F1	ccggcttccacgtcttaaa	RT-PCR	ZMO0861
zmo0861_mRNAF2	atcgcatcctgaccaatca	RT-PCR
zmo0861_mRNARv	atggttgattcttcctctctgg	RT-PCR
zmo0056_5U_F1	aaagacagtccgcctttcaa	RT-PCR	ZMO0056
zmo0056_mRNAF2	caaggattaagacggctgga	RT-PCR
zmo0056_mRNARv	tcagaaccttggaaacagca	RT-PCR
zmo0376_5U_F1	cgccccagtggagttgtg	RT-PCR	ZMO0376
zmo0376_mRNAF2	gctttttgtcggtcgtgaa	RT-PCR
zmo0376_mRNARv	actttgacagccaaattaacagc	RT-PCR
zmo0546_5U_F1	cagccttgctaaatcccaaa	RT-PCR	ZMO0546
zmo0546_mRNAF2	cagcgcaaagagtccaaaag	RT-PCR
zmo0546_mRNARv	tagataaccgcagcagacca	RT-PCR
zmo0660_5U_F1	attcctggggaaggaaggta	RT-PCR	ZMO0660
zmo0660_mRNAF2	acagctgcgttgctgttatg	RT-PCR
zmo0660_mRNARv	tcttaccggcatctttggtt	RT-PCR
zmo0732_5U_F1	tttgttgaccctttctgagg	RT-PCR	ZMO0732
zmo0732_mRNAF2	tgccagtacagagcatttcg	RT-PCR
zmo0732_mRNARv	tcggtcagaagctggaattt	RT-PCR
zmo1069_5U_F1	aatttttcggtcgggggtat	RT-PCR	ZMO1069
zmo1069_mRNAFw	gttggcgcggttataatga	RT-PCR
zmo1069_mRNARv	gattaagatcgggatgccatt	RT-PCR
zmo1139_5U_F1	cgattggatcatggggttt	RT-PCR	ZMO1139
zmo1139_mRNAFw	cgccattgttcttgaaacac	RT-PCR
zmo1139_mRNARv	agatggaaggcctcgacaat	RT-PCR
zmo1142_5U_F1	tgccgtttttattctgctgt	RT-PCR	ZMO1142
zmo1142_mRNAFw	gctgatcctatatctacccgtgtt	RT-PCR
zmo1142_mRNARv	ttccacggaaaaagaaacca	RT-PCR
zmo1215_5U_F1	aagatagattacctcggtaagactgaa	RT-PCR	ZMO1215
zmo1215_mRNAFw	aatggcagcatgacagcac	RT-PCR
zmo1215_mRNARv	tttgccaaaagggctagaag	RT-PCR
zmo1324_5U_F1	cgcttttgactgtgattatctttg	RT-PCR	ZMO1324
zmo1324_mRNAFw	cggtggttcaaacgaatcat	RT-PCR
zmo1324_mRNARv	tcaatttttatcggtgtcgaag	RT-PCR
zmo1480_5U_F1	cactaactccagcatgcttcata	RT-PCR	ZMO1480
zmo1480_mRNAFw	taatagtgcccgttaaacgtgtg	RT-PCR
zmo1480_mRNARv	ttttattatcggcaatcgtcaa	RT-PCR
zmo0077_5U_F1	tcggcttttcaactgtttgg	RT-PCR	ZMO0077
zmo0077_mRNAFw	ccgaccttctttaaagcattttt	RT-PCR
zmo0077_mRNARv	aatttatcgcagccttcctg	RT-PCR
zmo1360_5U_F1	ttcagacatagtgttttgaatatatgg	RT-PCR	ZMO1360
zmo1360_mRNAFw	gagttatactgtcggtacctatttagc	RT-PCR
zmo1360_mRNARv	atcgattttagccggagctt	RT-PCR
zmo0017_5U_F1	accttcggttgtccattcg	RT-PCR	ZMO0017
zmo0017_mRNAFw	gtcccaaagggaaagacagc	RT-PCR
zmo0017_mRNARv	taaacgccatgaaccagacg	RT-PCR
zmo0709_5U_F1	tccaagtctgatggtgtaggg	RT-PCR	ZMO0709
zmo0709_mRNAFw	aacagcacgcaaaaatacagtt	RT-PCR
zmo0709_mRNARv	gtaatcgccatcggcataga	RT-PCR
zmo1184_5U_F1	ggatgattgttatataaaccataagga	RT-PCR	ZMO1184
zmo1184_mRNAFw	atgtcagaacgcgaatccat	RT-PCR
zmo1184_mRNARv	ttttcgtcatacaaaatatctgctg	RT-PCR
zmo1708_5U_F1	ccgcttaaaacaaggctcaa	RT-PCR	ZMO1708
zmo1708_mRNAFw	aagaataaggcttggggtcaa	RT-PCR
zmo1708_mRNARv	attcgataaccggcgcatt	RT-PCR
zmo0027_5U_F1	cgcccagattagtcggaaa	RT-PCR	ZMO0027
zmo0027_mRNAFw	ttaaaaccgcactgctttcc	RT-PCR
zmo0027_mRNARv	gataatctttcgggtcggtca	RT-PCR
zmo0914_5U_F1	taatatttttgttgtaaggattgttc	RT-PCR	ZMO0914
zmo0914_mRNAFw	gtaacgtcgttcctggcttg	RT-PCR
zmo0914_mRNARv	accaaagcatttttgcctttt	RT-PCR
zmo1137_5U_F1	gcgatgaggagaactggatg	RT-PCR	ZMO1137
zmo1137_mRNAFw	atcaagctcggtcgcttct	RT-PCR
zmo1137_mRNARv	tgatccctggggttaaatga	RT-PCR
zmo1485_5U_F1	ttgaataaatctctttggaatagacg	RT-PCR	ZMO1485
zmo1485_mRNAFw	tcaagatgcagaccggatta	RT-PCR
zmo1485_mRNARv	atttcaagctgggtcagcaa	RT-PCR
zmo0405_5U_F1	gcatcaggaatagggagtgg	RT-PCR	ZMO0405
zmo0405_mRNAFw	atgaacatgcttcgcaagtg	RT-PCR
zmo0405_mRNARv	gctgggtcttttcttcttcg	RT-PCR
zmo0443_5U_F1	cattttcagaatcggcagga	RT-PCR	ZMO0443
zmo0443_mRNAFw	cagcagcttcattggcttc	RT-PCR
zmo0443_mRNARv	gctgccgacatcaaaggtt	RT-PCR
zmo0820_5U_F1	tgggtgctgacagaaaggtt	RT-PCR	ZMO0820
zmo0820_mRNAFw	gacaacgcctgaaaccaaat	RT-PCR
zmo0820_mRNARv	tcccccgaagaatatgacac	RT-PCR
zmo0903_5U_F1	cgttgttgttctggtgatcc	RT-PCR	ZMO0903
zmo0903_mRNAFw	gatttacccaatcggcagtg	RT-PCR
zmo0903_mRNARv	cacctgcgatagccagtttt	RT-PCR
zmo0923_5U_F1	gccagtctattgtgattgaagg	RT-PCR	ZMO0923
zmo0923_mRNAFw	cgcaatgatctcagcctgt	RT-PCR
zmo0923_mRNARv	tggcattagccatatgttcc	RT-PCR
zmo0937_5U_F1	tttatcgaggaatagaaagagggata	RT-PCR	ZMO0937
zmo0937_mRNAFw	tcgtgaagatactcgcgaaa	RT-PCR
zmo0937_mRNARv	ccagtattggcaatgatctgaa	RT-PCR
zmo1020_5U_F1	gtcttgccaccctaccctct	RT-PCR	ZMO1020
zmo1020_mRNAFw	ttgcgggaaagacgatgtat	RT-PCR
zmo1020_mRNARv	cagggtcaatgccgaattt	RT-PCR
zmo1052_5U_F1	attaagcgccttgccttttt	RT-PCR	ZMO1052
zmo1052_mRNAFw	ccggcaccattatccagtat	RT-PCR
zmo1052_mRNARv	tgcatttcttcctgcgtagc	RT-PCR
zmo1179_5U_F1	cttggcatcaaagggagac	RT-PCR	ZMO1179
zmo1179_mRNAFw	cggttgccgtttacaatatg	RT-PCR
zmo1179_mRNARv	tcaattccttgatctgctaacg	RT-PCR
zmo1275_5U_F1	ttaaaagtaataacgccggaaaa	RT-PCR	ZMO1275
zmo1275_mRNAFw	tatcaaacaggcgcatcaac	RT-PCR
zmo1275_mRNARv	agattgtctttttcagccaattc	RT-PCR
zmo0247_5U_F1	cttcttgctggaaaaagattgt	RT-PCR	ZMO0247
zmo0247_mRNAFw	gtgctgttgctgtcgctatg	RT-PCR
zmo0247_mRNARv	cgtcaagatgcccatctaaaaa	RT-PCR
zmo0309_5U_F1	gcctaataggacttttacgacctg	RT-PCR	ZMO0309
zmo0309_mRNAFw	gccaatcgggataaagaacc	RT-PCR
zmo0309_mRNARv	ggcaaaaaccttatgaccttc	RT-PCR
zmo0512_5U_F1	ttacaaaggaaagagaacttaactca	RT-PCR	ZMO0512
zmo0512_mRNAFw	ggtggtatctgcttgaattgg	RT-PCR
zmo0512_mRNARv	gcttgccatcagaatgaaca	RT-PCR
zmo0120_5U_F1	atcatttgggaggccagag	RT-PCR	ZMO0120
zmo0120_mRNAFw	tcgcagatattgtcgaaaagc	RT-PCR
zmo0120_mRNARv	cttggaaactgccgatcat	RT-PCR
zmo0187_5U_F1	gcgcagcttgaaaggaataa	RT-PCR	ZMO0187
zmo0187_mRNAFw	gcgcgacaattaccgattta	RT-PCR
zmo0187_mRNARv	aacagacgatctgggtcagg	RT-PCR
zmo0215_5U_F1	tgaatatttttctgtgcttggatg	RT-PCR	ZMO0215
zmo0215_mRNAFw	tattcagccaacagcgtcat	RT-PCR
zmo0215_mRNARv	aaaaccgactaggggcgtta	RT-PCR
zmo0369_5U_F1	cctgttgggtagccttctga	RT-PCR	ZMO0369
zmo0369_mRNAFw	tggtcgggttctttctcttg	RT-PCR
zmo0369_mRNARv	cgaaataacggccttcagtc	RT-PCR
zmo1181_5U_F1	tttgtgtttttcttaagcgtaaattg	RT-PCR	ZMO1181
zmo1181_mRNAFw	tgatttgggaatcgacaaaag	RT-PCR
zmo1181_mRNARv	ttaggtcgcttttcaagcaag	RT-PCR
zmo1682_5U_F1	tcgctttttcctagatatttcaattag	RT-PCR	ZMO1682
zmo1682_mRNAFw	aaacgcaggtcgtggtaatc	RT-PCR
zmo1682_mRNARv	cgaccatttcccgtaagaca	RT-PCR
zmo0689_5U_F1	accacgacggatcttctctg	RT-PCR	ZMO0689
zmo0689_mRNAFw	tttcagcaacggatgacaac	RT-PCR
zmo0689_mRNARv	cagcgtcgatttttggatct	RT-PCR
zmo1236_5U_F1	ccctatattcgcaagatgtatgtc	RT-PCR	ZMO1236
zmo1236_mRNAFw	ttacgccctctgaaatacgg	RT-PCR
zmo1236_mRNARv	caagaccatctggcactttg	RT-PCR
zmo0976_5U_F1	tttaaaaaatgtggagagtttctg	RT-PCR	ZMO0976
zmo0976_mRNAFw	gggcgattgatcttggtatc	RT-PCR
zmo0976_mRNARv	gcatagggcaggatgtcttt	RT-PCR
zmo1522_5U_F1	tttggggacggtgcatatct	RT-PCR	ZMO1522
zmo1522_mRNAFw	gcctgtttttgcacaggaa	RT-PCR
zmo1522_mRNARv	gcatcaaacgacgaccatta	RT-PCR
zmo0130_5U_F1	tcttatataacaaggaaagactgacga	RT-PCR	ZMO0130
zmo0130_mRNAFw	tgaaccctcctcgacttatca	RT-PCR
zmo0130_mRNARv	agccttgttttcccagacct	RT-PCR
zmo1289_5U_F1	ggcgttttatacacaaatattgaca	RT-PCR	ZMO1289
zmo1289_mRNAFw	gatggctcgctggacttatt	RT-PCR
zmo1289_mRNARv	tcagttgcgtgatttaaagaaa	RT-PCR
zmo0131_5U_F1	aggttcacgaggaaataggg	RT-PCR	ZMO0131
zmo0131_mRNAFw	aacagcacctcgcctttatg	RT-PCR
zmo0131_mRNARv	tccagaataacgaaatgcaca	RT-PCR
zmo0748_5U_F1	gcctagacaatcatttttaaggaca	RT-PCR	ZMO0748
zmo0748_mRNAFw	cggctcaatcaaagaccgta	RT-PCR
zmo0748_mRNARv	ctgttgtggtggcatggata	RT-PCR
zmo0918_5U_F1	caatcaggtaagagggacgtt	RT-PCR	ZMO0918
zmo0918_mRNAFw	ccaaccctcctccaagatgt	RT-PCR
zmo0918_mRNARv	ccatcttggggtcttttaaattc	RT-PCR
zmo1029_5U_F1	gccaataaccctgacgtctt	RT-PCR	ZMO1029
zmo1029_mRNAFw	gcaataacggtcagggaaaa	RT-PCR
zmo1029_mRNARv	atgtgccaaagccaatcttt	RT-PCR
zmo1410_5U_F1	agggttgtaaaaagcaaaagg	RT-PCR	ZMO1410
zmo1410_mRNAFw	gggccataaagaggtcattg	RT-PCR
zmo1410_mRNARv	ccgtctggctgttaagctg	RT-PCR
zmo1034_5U_F1	cagacaatattcataaactgcctga	RT-PCR	ZMO1034
zmo1034_mRNAFw	gtctgtttttagcggcaacc	RT-PCR
zmo1034_mRNARv	tgatgatgaccacctttaccg	RT-PCR
zmo1113_5U_F1	caaaccaccacgccaaag	RT-PCR	ZMO1113
zmo1113_mRNAFw	gaacgtttcgggaaagagg	RT-PCR
zmo1113_mRNARv	gcggctatccaaaaacagac	RT-PCR
zmo0753_5U_F1	cagtaacatttagtcggttttctcc	RT-PCR	ZMO0753
zmo0753_mRNAFw	tattgcaaacgggcaaaag	RT-PCR
zmo0753_mRNARv	ccactttgcgactgataccat	RT-PCR
zmo1639_5U_F1	tgagcggctttcttcacttt	RT-PCR	ZMO1639
zmo1639_mRNAFw	agccggatactcgggtttat	RT-PCR
zmo1639_mRNARv	aacagccaactgaaattcacc	RT-PCR
zmo1350_5U_F1	aatatctgccgcatcagagg	RT-PCR	ZMO1350
zmo1350_mRNAFw	gtctggacgcaccgaagat	RT-PCR
zmo1350_mRNARv	acaccggccatgataaaaat	RT-PCR
zmo1576_5U_F1	cggtgcgaagaattttgtct	RT-PCR	ZMO1576
zmo1576_mRNAFw	gtcagatttgggggcaact	RT-PCR
zmo1576_mRNARv	ggcaaccgaagagacattga	RT-PCR
zmo1705_5U_F1	taaatatcaaagaaacgggcaat	RT-PCR	ZMO1705
zmo1705_mRNAFw	gctgtatttttcggccacat	RT-PCR
zmo1705_mRNARv	cccaaaagagtaacggcttg	RT-PCR
zmo1385_5U_F1	ccggaaataaaaggccagat	RT-PCR	ZMO1385
zmo1385_mRNAFw	cagcttgaagccaaggtgag	RT-PCR
zmo1385_mRNARv	ataatcgcggagcttgtttc	RT-PCR
zmo0347_5U_F1	tcttgagagactcttcacataggc	RT-PCR	ZMO0347
zmo0347_mRNAFw	gccgaaaaggtcaacaatct	RT-PCR
zmo0347_mRNARv	agctgcgcgtcgtcatta	RT-PCR
zmo1756_5U_F1	aatgctggctttcccatagat	RT-PCR	ZMO1756
zmo1756_mRNAFw	tgattgcaaagtggcgtcta	RT-PCR
zmo1756_mRNARv	gctggcacgtcctaaggtaa	RT-PCR
zmo1222_5U_F1	cagcccctcttctggttcta	RT-PCR	ZMO1222
zmo1222_mRNAFw	ctgttgtaacgggtgcctct	RT-PCR
zmo1222_mRNARv	gcagcataattggcttgtcc	RT-PCR
zmo1198_5U_F1	tgaaatcgaccagattattttgttt	RT-PCR	ZMO1198
zmo1198_mRNAFw	ggccgctatcgtgtgtttat	RT-PCR
zmo1198_mRNARv	tggttcaattcatcggaaaa	RT-PCR
zmo1478_5U_F1	aaaaggcagaaatgccgata	RT-PCR	ZMO1478
zmo1478_mRNAFw	tcaagcaagccattgagaaa	RT-PCR
zmo1478_mRNARv	aaattgggacctgggaaaat	RT-PCR
zmo0275_5U_F1	tttccccgatatggatttga	RT-PCR	ZMO0275
zmo0275_mRNAFw	atcgcgaaatcctacgatca	RT-PCR
zmo0275_mRNARv	gtctttcaccaccggaaagc	RT-PCR
zmo0778_5U-_F1	tccgtatcaacgatctggaa	RT-PCR	ZMO0778
zmo0778_mRNAFw	aaatcccgattgtggcagt	RT-PCR
zmo0778_mRNARv	aaggtcattcagctgctgttc	RT-PCR
zmo1673_5U_F1	cagcaagaaaggattggagtc	RT-PCR	ZMO1673
zmo1673_mRNAFw	tggtcgctttgggatatgat	RT-PCR
zmo1673_mRNARv	tttttgctggaaataagggtgt	RT-PCR
zmo1497_5U_F1	tcttatcgggggataatga	RT-PCR	ZMO1497
zmo1497_mRNAFw	ttttgtgttaacggcggaag	RT-PCR
zmo1497_mRNARv	gcagcgggaaggttgataat	RT-PCR
zmo1770_5U_F1	gtaatgacccagtcgggaga	RT-PCR	ZMO1770
zmo1770_mRNAFw	atattgccggttccaaagc	RT-PCR
zmo1770_mRNARv	gtaaagcccggcatcacg	RT-PCR
zmo1107_5U_F1	tatctagccggaagattaaatagaagg	RT-PCR	ZMO1107
zmo1107_mRNAFw	tgacttggcacgtaaagcag	RT-PCR
zmo1107_mRNARv	attactctttggtatcaacaggaaca	RT-PCR
zmo1407_5U_F1	tatatcggtcattccatccttg	RT-PCR	ZMO1407
zmo1407_mRNAFw	gtgaaatgttggcgattctg	RT-PCR
zmo1407_mRNARv	caacaacgcgtttgatcttt	RT-PCR
zmo1033_5U_F1	caagttaaagcatgtaaactctgacc	RT-PCR	ZMO1033
zmo1033_mRNAFw	ttatatgggatcgggtgagg	RT-PCR
zmo1033_mRNARv	ccagcttggatgcgatgt	RT-PCR
zmo1008_5U_F1	gtctatgcgagcttcggttc	RT-PCR	ZMO1008
zmo1008_mRNAFw	atgatttgcgccagctattg	RT-PCR
zmo1008_mRNARv	tctttcttttcagtggcatcg	RT-PCR
zmo1399_5U_F1	acttcggttccgattgtgac	RT-PCR	ZMO1399
zmo1399_mRNAFw	ttggacggatgacattgaaa	RT-PCR
zmo1399_mRNARv	acctccgaaaccccctataa	RT-PCR
zmo0179_5U_F1	ttaccttatatcccaagggaagg	RT-PCR	ZMO0179
zmo0179_mRNAFw	cgggacaaaggctaatcttg	RT-PCR
zmo0179_mRNARv	cgcaatatggcggaattctt	RT-PCR
zmo1235_5U_F1	atataatagaaggaaatctggcct	RT-PCR	ZMO1235
zmo1235_mRNAFw	cgtgcctccgtttacaaag	RT-PCR
zmo1235_mRNARv	aatgtgaacatttaccccgtattt	RT-PCR
zmo1411_5U_F1	caaaatttgacggagaaatgtt	RT-PCR	ZMO1411
zmo1411_mRNAFw	tctctttacgaacgggcatc	RT-PCR
zmo1411_mRNARv	ggaatcgtcatcaaaataaccaa	RT-PCR
zmo1432_5U_F1	tcttgctatgataggcgactg	RT-PCR	ZMO1432
zmo1432_mRNAFw	gggcgatgacgactgtctat	RT-PCR
zmo1432_mRNARv	tcgcaatcatggagaatctg	RT-PCR
zmo0367_5U-F1	aaggattcggcctctgtttt	RT-PCR	ZMO0367
zmo0367_mRNAFw	gatctgcgtatcgtctgcac	RT-PCR
zmo0367_mRNARv	aatatgatcggaagaagcaaga	RT-PCR
zmo1566_5U_F1	tttggatagagggactatatcttgtg	RT-PCR	ZMO1556
zmo1566_mRNAFw	tggcacagagcatgaaaaac	RT-PCR
zmo1566_mRNARv	tttaggcattaaaggcaggtc	RT-PCR
zmo1599_5U_F1	tgtaacagctaaggcgcttg	RT-PCR	ZMO1599
zmo1599_mRNAFw	gctggtctctgcctatttcg	RT-PCR
zmo1599_mRNARv	atcttgaacatccggcaact	RT-PCR
zmo1596_5U_F1	gttgttttcgggttgttgct	RT-PCR	ZMO1596
zmo1596_mRNAFw	aaaatgcgctgatcgtttct	RT-PCR
zmo1596_mRNARv	acgtgacggtcaacaatgg	RT-PCR
zmo1771_5U_F1	tacgcataagaaggcggaaa	RT-PCR	ZMO1771
zmo1771_mRNAFw	cggttctagcgctcaaaaga	RT-PCR
zmo1771_mRNARv	attgacttgcgggttaccac	RT-PCR
zmo1233_5U_F1	ctcggctcccgacaatagta	RT-PCR	ZMO1233
zmo1233_mRNAFw	ggcgaaaatagcctgtttca	RT-PCR
zmo1233_mRNARv	aaccgtaacctgtttcaggaga	RT-PCR
zmo1412_5U_F1	tttaaagcttctctggaaagataga	RT-PCR	ZMO1412
zmo1412_mRNAFw	tatcgtttcagcccatgtca	RT-PCR
zmo1412_mRNARv	gccacatttgtggtaatgctt	RT-PCR
zmo0178_5U_F1	ggaggctgtctccgttatca	RT-PCR	ZMO0178
zmo0178_mRNAFw	atcgcgttacggatgatacc	RT-PCR
zmo0178_mRNARv	ccgagaaagcatcattgaca	RT-PCR
zmo1048_5U_F1	ggaaaaagatgatagctgtcagaa	RT-PCR	ZMO1048
zmo1048_mRNAFw	acgctgacccttgttgctat	RT-PCR
zmo1048_mRNARv	cccgcaaccactctacctaa	RT-PCR
zmo0140_5U_F1	aacgatggatgaatccgttta	RT-PCR	ZMO0140
zmo0140_mRNAFw	gaaggggcttttcgtgatct	RT-PCR
zmo0140_mRNARv	ggttgagacatcttgccatgt	RT-PCR
zmo1606_5U_F1	tcgatttatcctgtccgtca	RT-PCR	ZMO1606
zmo1606_mRNAFw	cacgatttgccaccgatac	RT-PCR
zmo1606_mRNARv	ccccaacgataccatttcc	RT-PCR
zmo0322_5U_F1	cctgtgttcttatgtaaatcgagac	RT-PCR	ZMO0322
zmo0322_mRNAFw	catttaggccatcaggctgt	RT-PCR
zmo0322_mRNARv	tctcgaatacgggtagaggaaa	RT-PCR
zmo0366_5U_F1	agattaaggcgggagaggaa	RT-PCR	ZMO0366
zmo0366_mRNAFw	cattttattgcccctcgtca	RT-PCR
zmo0366_mRNARv	catctgctgaccagaaacca	RT-PCR
zmo1097_5U_F1	aattcatatccccgtcaggag	RT-PCR	ZMO1097
zmo1097_mRNAFw	cacctgctttgggtgaaatc	RT-PCR
zmo1097_mRNARv	ttaaagtgaactttcaatccatga	RT-PCR
zmo0765_5U_F1	catctttgaaataaaagaaagacga	RT-PCR	ZMO0765
zmo0765_mRNAFw	gcccgttttaatggtcagat	RT-PCR
zmo0765_mRNARv	atttttcgccctgagattcc	RT-PCR
zmo1612_5U_F1	gccttgaaaaccgacttctc	RT-PCR	ZMO1612
zmo1612_mRNAFw	cattgcgcttgtctcatttg	RT-PCR
zmo1612_mRNARv	tagccctgactggtgtgttc	RT-PCR
zmo0054_5U_F1	agacggcttgcgtgagac	RT-PCR	ZMO0054
zmo0054_mRNAFw	gaattggatgcgtcttcgat	RT-PCR
zmo0054_mRNARv	ctttttcggtaagggcaacc	RT-PCR
zmo1289_5U_F1	ggcgttttatacacaaatattgaca	RT-PCR	ZMO1289
zmo1289_mRNAFw	gatggctcgctggacttatt	RT-PCR
zmo1289_mRNARv	tcagttgcgtgatttaaagaaa	RT-PCR
zmo0031_5U_F1	cccgacagccttccaaag	RT-PCR	ZMO0031
zmo0031_mRNAFw	aatactggccgttccatcag	RT-PCR
zmo0031_mRNARv	tcaattttggtcgcattgaa	RT-PCR
zmo0131_5U_F1	aggttcacgaggaaataggg	RT-PCR	ZMO0131
zmo0131_mRNAFw	aacagcacctcgcctttatg	RT-PCR
zmo0131_mRNARv	tccagaataacgaaatgcaca	RT-PCR
zmo0748_5U_F1	gcctagacaatcatttttaaggaca	RT-PCR	ZMO0748
zmo0748_mRNAFw	cggctcaatcaaagaccgta	RT-PCR
zmo0748_mRNARv	ctgttgtggtggcatggata	RT-PCR
zmo0918_5U_F1	caatcaggtaagagggacgtt	RT-PCR	ZMO0918
zmo0918_mRNAFw	ccaaccctcctccaagatgt	RT-PCR
zmo0918_mRNARv	ccatcttggggtcttttaaattc	RT-PCR
zmo1029_5U_F1	gccaataaccctgacgtctt	RT-PCR	ZMO1029
zmo1029_mRNAFw	gcaataacggtcagggaaaa	RT-PCR
zmo1029_mRNARv	atgtgccaaagccaatcttt	RT-PCR
zmo1410_5U_F1	agggttgtaaaaagcaaaagg	RT-PCR	ZMO1410
zmo1410_mRNAFw	gggccataaagaggtcattg	RT-PCR
zmo1410_mRNARv	ccgtctggctgttaagctg	RT-PCR
zmo1034_5U_F1	cagacaatattcataaactgcctga	RT-PCR	ZMO1034
zmo1034_mRNAFw	gtctgtttttagcggcaacc	RT-PCR
zmo1034_mRNARv	tgatgatgaccacctttaccg	RT-PCR
zmo1113_5U_F1	caaaccaccacgccaaag	RT-PCR	ZMO1113
zmo1113_mRNAFw	gaacgtttcgggaaagagg	RT-PCR
zmo1113_mRNARv	gcggctatccaaaaacagac	RT-PCR
zmo0753_5U_F1	cagtaacatttagtcggttttctcc	RT-PCR	ZMO0753
zmo0753_mRNAFw	tattgcaaacgggcaaaag	RT-PCR
zmo0753_mRNARv	ccactttgcgactgataccat	RT-PCR
zmo1639_5U_F1	tgagcggctttcttcacttt	RT-PCR	ZMO1639
zmo1639_mRNAFw	agccggatactcgggtttat	RT-PCR
zmo1639_mRNARv	aacagccaactgaaattcacc	RT-PCR
zmo1350_5U_F1	aatatctgccgcatcagagg	RT-PCR	ZMO1350
zmo1350_mRNAFw	gtctggacgcaccgaagat	RT-PCR
zmo1350_mRNARv	acaccggccatgataaaaat	RT-PCR
zmo1576_5U_F1	cggtgcgaagaattttgtct	RT-PCR	ZMO1576
zmo1576_mRNAFw	gtcagatttgggggcaact	RT-PCR
zmo1576_mRNARv	ggcaaccgaagagacattga	RT-PCR
zmo1705_5U_F1	taaatatcaaagaaacgggcaat	RT-PCR	ZMO1705
zmo1705_mRNAFw	gctgtatttttcggccacat	RT-PCR
zmo1705_mRNARv	cccaaaagagtaacggcttg	RT-PCR
zmo1385_5U_F1	ccggaaataaaaggccagat	RT-PCR	ZMO1385
zmo1385_mRNAFw	cagcttgaagccaaggtgag	RT-PCR
zmo1385_mRNARv	ataatcgcggagcttgtttc	RT-PCR
zmo0347_5U_F1	tcttgagagactcttcacataggc	RT-PCR	ZMO0347
zmo0347_mRNAFw	gccgaaaaggtcaacaatct	RT-PCR
zmo0347_mRNARv	agctgcgcgtcgtcatta	RT-PCR
zmo1756_5U_F1	aatgctggctttcccatagat	RT-PCR	ZMO1756
zmo1756_mRNAFw	tgattgcaaagtggcgtcta	RT-PCR
zmo1756_mRNARv	gctggcacgtcctaaggtaa	RT-PCR
zmo1222_5U_F1	cagcccctcttctggttcta	RT-PCR	ZMO1222
zmo1222_mRNAFw	ctgttgtaacgggtgcctct	RT-PCR
zmo1222_mRNARv	gcagcataattggcttgtcc	RT-PCR
zmo1198_5U_F1	tgaaatcgaccagattattttgttt	RT-PCR	ZMO1198
zmo1198_mRNAFw	ggccgctatcgtgtgtttat	RT-PCR
zmo1198_mRNARv	tggttcaattcatcggaaaa	RT-PCR
zmo1478_5U_F1	aaaaggcagaaatgccgata	RT-PCR	ZMO1478
zmo1478_mRNAFw	tcaagcaagccattgagaaa	RT-PCR
zmo1478_mRNARv	aaattgggacctgggaaaat	RT-PCR
zmo0275_5U_F1	tttccccgatatggatttga	RT-PCR	ZMO0275
zmo0275_mRNAFw	atcgcgaaatcctacgatca	RT-PCR
zmo0275_mRNARv	gtctttcaccaccggaaagc	RT-PCR
zmo0778_5U-_F1	tccgtatcaacgatctggaa	RT-PCR	ZMO0778
zmo0778_mRNAFw	aaatcccgattgtggcagt	RT-PCR
zmo0778_mRNARv	aaggtcattcagctgctgttc	RT-PCR
zmo1673_5U_F1	cagcaagaaaggattggagtc	RT-PCR	ZMO1673
zmo1673_mRNAFw	tggtcgctttgggatatgat	RT-PCR
zmo1673_mRNARv	tttttgctggaaataagggtgt	RT-PCR
zmo1497_5U_F1	tcttatcgggggataatga	RT-PCR	ZMO1497
zmo1497_mRNAFw	ttttgtgttaacggcggaag	RT-PCR
zmo1497_mRNARv	gcagcgggaaggttgataat	RT-PCR
zmo1770_5U_F1	gtaatgacccagtcgggaga	RT-PCR	ZMO1770
zmo1770_mRNAFw	atattgccggttccaaagc	RT-PCR
zmo1770_mRNARv	gtaaagcccggcatcacg	RT-PCR
zmo1107_5U_F1	tatctagccggaagattaaatagaagg	RT-PCR	ZMO1107
zmo1107_mRNAFw	tgacttggcacgtaaagcag	RT-PCR
zmo1107_mRNARv	attactctttggtatcaacaggaaca	RT-PCR
zmo1407_5U_F1	tatatcggtcattccatccttg	RT-PCR	ZMO1407
zmo1407_mRNAFw	gtgaaatgttggcgattctg	RT-PCR
zmo1407_mRNARv	caacaacgcgtttgatcttt	RT-PCR
zmo1033_5U_F1	caagttaaagcatgtaaactctgacc	RT-PCR	ZMO1033
zmo1033_mRNAFw	ttatatgggatcgggtgagg	RT-PCR
zmo1033_mRNARv	ccagcttggatgcgatgt	RT-PCR
zmo1008_5U_F1	gtctatgcgagcttcggttc	RT-PCR	ZMO1008
zmo1008_mRNAFw	atgatttgcgccagctattg	RT-PCR
zmo1008_mRNARv	tctttcttttcagtggcatcg	RT-PCR
zmo1399_5U_F1	acttcggttccgattgtgac	RT-PCR	ZMO1399
zmo1399_mRNAFw	ttggacggatgacattgaaa	RT-PCR
zmo1399_mRNARv	acctccgaaaccccctataa	RT-PCR
zmo0179_5U_F1	ttaccttatatcccaagggaagg	RT-PCR	ZMO0179
zmo0179_mRNAFw	cgggacaaaggctaatcttg	RT-PCR
zmo0179_mRNARv	cgcaatatggcggaattctt	RT-PCR
zmo1235_5U_F1	atataatagaaggaaatctggcct	RT-PCR	ZMO1235
zmo1235_mRNAFw	cgtgcctccgtttacaaag	RT-PCR
zmo1235_mRNARv	aatgtgaacatttaccccgtattt	RT-PCR
zmo1411_5U_F1	caaaatttgacggagaaatgtt	RT-PCR	ZMO1411
zmo1411_mRNAFw	tctctttacgaacgggcatc	RT-PCR
zmo1411_mRNARv	ggaatcgtcatcaaaataaccaa	RT-PCR
zmo1432_5U_F1	tcttgctatgataggcgactg	RT-PCR	ZMO1432
zmo1432_mRNAFw	gggcgatgacgactgtctat	RT-PCR
zmo1432_mRNARv	tcgcaatcatggagaatctg	RT-PCR
zmo0367_5U-F1	aaggattcggcctctgtttt	RT-PCR	ZMO0367
zmo0367_mRNAFw	gatctgcgtatcgtctgcac	RT-PCR
zmo0367_mRNARv	aatatgatcggaagaagcaaga	RT-PCR
zmo1566_5U_F1	tttggatagagggactatatcttgtg	RT-PCR	ZMO1556
zmo1566_mRNAFw	tggcacagagcatgaaaaac	RT-PCR
zmo1566_mRNARv	tttaggcattaaaggcaggtc	RT-PCR
zmo1599_5U_F1	tgtaacagctaaggcgcttg	RT-PCR	ZMO1599
zmo1599_mRNAFw	gctggtctctgcctatttcg	RT-PCR
zmo1599_mRNARv	atcttgaacatccggcaact	RT-PCR
zmo1596_5U_F1	gttgttttcgggttgttgct	RT-PCR	ZMO1596
zmo1596_mRNAFw	aaaatgcgctgatcgtttct	RT-PCR
zmo1596_mRNARv	acgtgacggtcaacaatgg	RT-PCR
zmo1771_5U_F1	tacgcataagaaggcggaaa	RT-PCR	ZMO1771
zmo1771_mRNAFw	cggttctagcgctcaaaaga	RT-PCR
zmo1771_mRNARv	attgacttgcgggttaccac	RT-PCR
zmo1233_5U_F1	ctcggctcccgacaatagta	RT-PCR	ZMO1233
zmo1233_mRNAFw	ggcgaaaatagcctgtttca	RT-PCR
zmo1233_mRNARv	aaccgtaacctgtttcaggaga	RT-PCR
zmo1412_5U_F1	tttaaagcttctctggaaagataga	RT-PCR	ZMO1412
zmo1412_mRNAFw	tatcgtttcagcccatgtca	RT-PCR
zmo1412_mRNARv	gccacatttgtggtaatgctt	RT-PCR
zmo0178_5U_F1	ggaggctgtctccgttatca	RT-PCR	ZMO0178
zmo0178_mRNAFw	atcgcgttacggatgatacc	RT-PCR
zmo0178_mRNARv	ccgagaaagcatcattgaca	RT-PCR
zmo1048_5U_F1	ggaaaaagatgatagctgtcagaa	RT-PCR	ZMO1048
zmo1048_mRNAFw	acgctgacccttgttgctat	RT-PCR
zmo1048_mRNARv	cccgcaaccactctacctaa	RT-PCR
zmo0140_5U_F1	aacgatggatgaatccgttta	RT-PCR	ZMO0140
zmo0140_mRNAFw	gaaggggcttttcgtgatct	RT-PCR
zmo0140_mRNARv	ggttgagacatcttgccatgt	RT-PCR
zmo1606_5U_F1	tcgatttatcctgtccgtca	RT-PCR	ZMO1606
zmo1606_mRNAFw	cacgatttgccaccgatac	RT-PCR
zmo1606_mRNARv	ccccaacgataccatttcc	RT-PCR
zmo0322_5U_F1	cctgtgttcttatgtaaatcgagac	RT-PCR	ZMO0322
zmo0322_mRNAFw	catttaggccatcaggctgt	RT-PCR
zmo0322_mRNARv	tctcgaatacgggtagaggaaa	RT-PCR
zmo0366_5U_F1	agattaaggcgggagaggaa	RT-PCR	ZMO0366
zmo0366_mRNAFw	cattttattgcccctcgtca	RT-PCR
zmo0366_mRNARv	catctgctgaccagaaacca	RT-PCR
zmo1097_5U_F1	aattcatatccccgtcaggag	RT-PCR	ZMO1097
zmo1097_mRNAFw	cacctgctttgggtgaaatc	RT-PCR
zmo1097_mRNARv	ttaaagtgaactttcaatccatga	RT-PCR
zmo0765_5U_F1	catctttgaaataaaagaaagacga	RT-PCR	ZMO0765
zmo0765_mRNAFw	gcccgttttaatggtcagat	RT-PCR
zmo0765_mRNARv	atttttcgccctgagattcc	RT-PCR
zmo1612_5U_F1	gccttgaaaaccgacttctc	RT-PCR	ZMO1612
zmo1612_mRNAFw	cattgcgcttgtctcatttg	RT-PCR
zmo1612_mRNARv	tagccctgactggtgtgttc	RT-PCR
zmo0054_5U_F1	agacggcttgcgtgagac	RT-PCR	ZMO0054
zmo0054_mRNAFw	gaattggatgcgtcttcgat	RT-PCR
zmo0054_mRNARv	ctttttcggtaagggcaacc	RT-PCR
5RACE_RSE1	TGACATTGGCACCCGCTTTG	5' RACE
5RACE_RSE2	GAAATCGCCATGCCCTGACTG	5' RACE
5RACE_RSE3	TTGGTGTCGAACCATTTGGTC	5' RACE
5RACE_RSE5	CATCAAGAAGATGGGCGACAACC	5' RACE
5RACE_RSE6	TTTCGACGGAGGTATCCTCAAG	5' RACE
5RACE_RSE7	CATTAACAAATCCCGTCCGCACTG	5' RACE
5RACE_RSE8	CTGAAGGATGAAAGCCGAAATCTGG	5' RACE
5RACE_RSE9	ATGCGGCTTGGCAGTGATTTC	5' RACE
5RACE_RSE10	TTTCTTCCGCTTGACGTTTGG	5' RACE
5RACE_RSE11	CTTGGTGCAATGGCGGGTAATG	5' RACE
5RACE_RSE12	GAAACCATCACAGGTAGCGCAAG	5' RACE
5RACE_RSE13	TCTACAGAATGGGCAGGATCAGG	5' RACE
5RACE_RSE14	GAAGCAAAGCATCCCTGTGG	5' RACE
5RACE_RSE15	CGTCTTTCGGGAAGCGCATC	5' RACE
5RACE_RSE16	TGCCAAGAGCGTGATGCAAC	5' RACE
5RACE_RSE17	TTTGGCTAATTCGGGATCGAGATG	5' RACE
5RACE_RSE18	ATTGCGCGGATTGTGATTTCTTCG	5' RACE
5RACE_RSE19	AGCTTGGCAAAGAAACGCCATC	5' RACE
5RACE_RSE20	TCCCGGACCAAGAATAGTGATAAC	5' RACE
5RACE_RSE21	TGACAGCATCCAATCGGCTC	5' RACE
5RACE_RSE22	CGGATTGCCTGCATGGATGAG	5' RACE
5RACE_RSE23	TCTGTGCTAAAGATCGTGGAG	5' RACE
5RACE_RSE24	CCATAAAGGACGATATTCGCACC	5' RACE
5RACE_RSE26	CATCCCAAGATGCCTTCAACC	5' RACE
5RACE_RSE27	GGGATCGACGCCATATTCAGC	5' RACE
5RACE_RSE28	GATCATCGGCGGTGCGTTTG	5' RACE
5RACE_RSE29	GGGAATCCAAGCGCCTTCTG	5' RACE
5RACE_RSE30	TGTTCCCGACTAAATCCCAATTCC	5' RACE
5RACE_RSE31	AAAGCCAATCTTTGCCGCATC	5' RACE
5RACE_RSE32	ACCACCTTTACCGTCTTCTGGAG	5' RACE
5RACE_RSE33	CACCTGGCGTATTGAAATCATTGG	5' RACE
5RACE_RSE34	CATTACGGGTCAACAAGACGCAG	5' RACE
5RACE_RSE35	AATCGTGGACAAGGTCGCTTC	5' RACE
5RACE_RSE36	GCCATCATTACCCATACCCAACC	5' RACE
5RACE_RSE37	TGGAGTTCAAGGACGGAATCG	5' RACE
5RACE_RSE38	GGATGACCAAAGCCGTCTGAAG	5' RACE
5RACE_RSE39	CGCTGGAAACGATTGGTCAGATG	5' RACE
5RACE_RSE40	CATGAAGCGCGGACAAGATCAC	5' RACE
5RACE_RSE41	GCCGACAGCATAACCGATACAG	5' RACE
5RACE_RSE42	CTACGCTAAGAAAGCCGATAACAG	5' RACE
5RACE_RSE43	AGAAGTTGGACCAGCCAGACC	5' RACE
5RACE_RSE44	GCATTAAAGGCAGGTCGCTACG	5' RACE
5RACE_RSE45	CGGTATTGTTCCGGCGTCAG	5' RACE
5RACE_RSE46	AATACCGGCCAACAATTCAACC	5' RACE
5RACE_RSE47	GGTCAGCTACCGATTTGCCTTC	5' RACE
5RACE_RSE48	CACCGATACCTAAACCGGCAAG	5' RACE
5RACE_RSE49	AGCAGCAGGGTCGGGATATTG	5' RACE
5RACE_RSE50	ACAATACCGCTGCACCATCC	5' RACE
GGRSEZMO0172F	agatt CGTCTC TCTCCC tccccggggggccgtataa	golden gate cloning of UTR+90bps	ZMO0172
GGRSEZMO0172R	agatt CGTCTC CACCAT atttttaccttcaacgtaaattttacgggaa	golden gate cloning of UTR+90bps
GGRSEZMO0979F	agatt CGTCTC TCTCCC ggaaatttttttgcatagg	golden gate cloning of UTR+90bps	ZMO0979
GGRSEZMO0979R	agatt CGTCTC CACCAT ctgataggcttcttttg	golden gate cloning of UTR+90bps
GGRSEZMO1000F	agatt CGTCTC TCTCCC aaggattaaggttctttgtc	golden gate cloning of UTR+90bps	ZMO1000
GGRSEZMO1000R	agatt CGTCTC CACCAT acggccaccccagaaac	golden gate cloning of UTR+90bps
GGRSEZMO0547F	agatt CGTCTC TCTCCC gaatgaccatttccatt	golden gate cloning of UTR+90bps	ZMO0547
GGRSEZMO0547R	agatt CGTCTC CACCAT aagccgataaggtttgtat	golden gate cloning of UTR+90bps
GGRSEZMO0056F	agatt CGTCTC TCTCCC atctcaaagacagtccg	golden gate cloning of UTR+90bps	ZMO0056
GGRSEZMO0056R	agatt CGTCTC CACCATatcataaccgcgatattcc	golden gate cloning of UTR+90bps
GGRSEZMO0376F	agatt CGTCTC TCTCCC aaaaggtgtgagcattttg	golden gate cloning of UTR+90bps	ZMO0376
GGRSEZMO0376R	agatt CGTCTC CACCAT cgatttttcacgaccga	golden gate cloning of UTR+90bps
GGRSEZMO0546F	agatt CGTCTC TCTCCC aattttggtcacattgt	golden gate cloning of UTR+90bps	ZMO0546
GGRSEZMO0546R	agatt CGTCTC CACCAT aataagcgcgaaggtcg	golden gate cloning of UTR+90bps
GGRSEZMO0660F	agatt CGTCTC TCTCCC gtagacttgttccaaggg	golden gate cloning of UTR+90bps	ZMO0660
GGRSEZMO0660R	agatt CGTCTC CACCAT tgcgttttcaataacctt	golden gate cloning of UTR+90bps
GGRSEZMO1069F	agatt CGTCTC TCTCCC tttgctggtggacagaa	golden gate cloning of UTR+90bps	ZMO1069
GGRSEZMO1069R	agatt CGTCTC CACCAT taatcttactttctgggcagc	golden gate cloning of UTR+90bps
GGRSEZMO1139F	agatt CGTCTC TCTCCC cccttatcaaggctacaa	golden gate cloning of UTR+90bps	ZMO1139
GGRSEZMO1139R	agatt CGTCTC CACCAT tgctccgccgggatagc	golden gate cloning of UTR+90bps
GGRSEZMO1142F	agatt CGTCTC TCTCCC tctgctgtagagtgaca	golden gate cloning of UTR+90bps	ZMO1142
GGRSEZMO1142R	agatt CGTCTC CACCAT tccggcacgagccg	golden gate cloning of UTR+90bps
GGRSEZMO0709F	agatt CGTCTC TCTCCC acatgcaaccttttgaa	golden gate cloning of UTR+90bps	ZMO0709
GGRSEZMO0709R	agatt CGTCTC CACCAT gggtgcaatggctttga	golden gate cloning of UTR+90bps
GGRSEZMO1137F	agatt CGTCTC TCTCCC ggagaactggatgtttt	golden gate cloning of UTR+90bps	ZMO1137
GGRSEZMO1137R	agatt CGTCTC CACCAT tttaccgccctttgaag	golden gate cloning of UTR+90bps
GGRSEZMO0187F	agatt CGTCTC TCTCCC ttttttgccagagcttt	golden gate cloning of UTR+90bps	ZMO0187
GGRSEZMO0187R	agatt CGTCTC CACCAT agccttatccagtttatcg	golden gate cloning of UTR+90bps
GGRSEZMO0369F	agatt CGTCTC TCTCCC tttacctgttgggtagc	golden gate cloning of UTR+90bps	ZMO0369
GGRSEZMO0369R	agatt CGTCTC CACCAT tccaagagaaagaaccc	golden gate cloning of UTR+90bps
GGRSEZMO0405F	agatt CGTCTC TCTCCC agacgagcttatttagg	golden gate cloning of UTR+90bps	ZMO0405
GGRSEZMO0405R	agatt CGTCTC CACCAT gacggctggcgatag	golden gate cloning of UTR+90bps
GGRSEZMO0937F	agatt CGTCTC TCTCCC aatatccctctttctat	golden gate cloning of UTR+90bps	ZMO0937
GGRSEZMO0937R	agatt CGTCTC CACCAT tgttaccgatgaaagac	golden gate cloning of UTR+90bps
GGRSEZMO1179F	agatt CGTCTC TCTCCC gtaacagtcgcctcatg	golden gate cloning of UTR+90bps	ZMO1179
GGRSEZMO1179R	agatt CGTCTC CACCAT tatgatgcgccccgaat	golden gate cloning of UTR+90bps
GGRSE24F	agatt CGTCTC TCTCCC aatactatctgttttag att	golden gate cloning of UTR+90bps	ZMO1275
GGRSE24R	agatt CGTCTC CACCAT tctaataatggcattct	golden gate cloning of UTR+90bps
GGRSE27F	agatt CGTCTC TCTCCC ctggaaaagccggcgaat	golden gate cloning of UTR+90bps	ZMO0689
GGRSE27R	agatt CGTCTC CACCAT acgggtcagatttggcgt	golden gate cloning of UTR+90bps
GGRSE28F	agatt CGTCTC TCTCCC ctggcctcatttctctc	golden gate cloning of UTR+90bps	ZMO0131
GGRSE28R	agatt CGTCTC CACCAT aacaccggcataaaggc	golden gate cloning of UTR+90bps
GGRSE29F	agatt CGTCTC TCTCCC aagacgcgccctacata	golden gate cloning of UTR+90bps	ZMO0748
GGRSE29R	agatt CGTCTC CACCAT tatccatacttcatggt	golden gate cloning of UTR+90bps
GGRSE32F	agatt CGTCTC TCTCCC aatcagacaatattcat	golden gate cloning of UTR+90bps	ZMO1034
GGRSE32R	agatt CGTCTC CACCAT ttgggcggaagcct	golden gate cloning of UTR+90bps
GGRSE33F	agatt CGTCTC TCTCCC aattgaggcggctcgca	golden gate cloning of UTR+90bps	ZMO1113
GGRSE33R	agatt CGTCTC CACCAT gaaacgttcccccaaag	golden gate cloning of UTR+90bps
GGRSE34F	agatt CGTCTC TCTCCC atcccgatggcgtttttc	golden gate cloning of UTR+90bps	ZMO0347
GGRSE34R	agatt CGTCTC CACCAT ctgtgactgaccatctc	golden gate cloning of UTR+90bps
GGRSE35F	agatt CGTCTC TCTCCC attcttccttcttatag	golden gate cloning of UTR+90bps	ZMO1198
GGRSE35R	agatt CGTCTC CACCAT tttattccgcaaaatat	golden gate cloning of UTR+90bps
GGRSE36F	agatt CGTCTC TCTCCC atattctcaatagtctg	golden gate cloning of UTR+90bps	ZMO1478
GGRSE36R	agatt CGTCTC CACCAT ggcttgcttgataataa	golden gate cloning of UTR+90bps
GGRSE37F	agatt CGTCTC TCTCCC ataaaaagcctatcttg	golden gate cloning of UTR+90bps	ZMO0275
GGRSE37R	agatt CGTCTC CACCAT cgcgatagaaataatgg	golden gate cloning of UTR+90bps
GGRSE41F	agatt CGTCTC TCTCCC aataaaagcaacaacctt	golden gate cloning of UTR+90bps	ZMO1399
GGRSE41R	agatt CGTCTC CACCAT caactctttcaatgtca	golden gate cloning of UTR+90bps
GGRSE42F	agatt CGTCTC TCTCCC ttttacaaataggcataa	golden gate cloning of UTR+90bps	ZMO1432
GGRSE42R	agatt CGTCTC CACCAT aagcccaatccgcatag	golden gate cloning of UTR+90bps
GGRSE43F	agatt CGTCTC TCTCCC ttaaacttgctttggctg	golden gate cloning of UTR+90bps	ZMO0367
GGRSE43R	agatt CGTCTC CACCAT atcaagaccataaagcg	golden gate cloning of UTR+90bps
GGRSE45F	agatt CGTCTC TCTCCC gtaaacgttgggagatc	golden gate cloning of UTR+90bps	ZMO1412
GGRSE45R	agatt CGTCTC CACCAT aacagaaacgctgttgt	golden gate cloning of UTR+90bps
GGRSE46F	agatt CGTCTC TCTCCC gtatattttggctgtttg	golden gate cloning of UTR+90bps	ZMO1048
GGRSE46R	agatt CGTCTC CACCAT gcacagggaacggaaaa	golden gate cloning of UTR+90bps
GGRSE47F	agatt CGTCTC TCTCCC agcgctacagaaaaata	golden gate cloning of UTR+90bps	ZMO0140
GGRSE47R	agatt CGTCTC CACCAT gctgggcgagatcac	golden gate cloning of UTR+90bps
GGRSE48F	agatt CGTCTC TCTCCC agtttatcgccaaggat	golden gate cloning of UTR+90bps	ZMO0366
GGRSE48R	agatt CGTCTC CACCAT aaccgctgaatcgtaac	golden gate cloning of UTR+90bps
GGRSE50F	agatt CGTCTC TCTCCC attgattcgcccgaata	golden gate cloning of UTR+90bps	ZMO1612
GGRSE50R	agatt CGTCTC CACCAT tggggtctggttatcaat	golden gate cloning of UTR+90bps
DelUTRupF	ATGTGAATTCGGTTTGGTCTTCTGACGGTTATTTC	Forward primer for up homology arm (EcoRI)	ZMO0347
DelUTRupR	ATGTGGTACCCGCCGCTGGACCTACCAAGGCAACGCTATGTTCTCTTG	Reverse primer for up homology arm (KpnI)
DelUTRdownF	ATGAGTCGACCAAGAGAACATAGCGTTGCCTTGGTAGGTCCAGCGGCG	Forward primer for down homology arm (SalI)
DelUTRdownR	ATGTGCATGCGGATCATGCGGCGATCGGCTTCAAT	Reverse primer for down homology arm (SphI)
